# Supplementary material for: Sodium 2-mercaptoethanesulfonate monohydrate (coenzyme M sodium salt monohydrate)
Source: Acta Crystallogr Sect E Struct Rep Online. 2008 Oct 31;64(Pt 11):m1476–7. doi: 10.1107/S1600536808031814 (PMC2959637; doi:10.1107/S1600536808031814)
Supplement: Supplementary file 1 [file e-64-m1476-sup1.cif]

##############################################################################
###                                                                        ###
###        Electronic paper (Acta Crystallographica Section E)             ###
###                                                                        ###
##############################################################################
#                                                                            #
# This CIF contains the data in a paper accepted for publication in Acta     #
# Crystallographica Section E. It conforms to the requirements of Notes      #
# for Authors for Section E, and has been peer reviewed under the auspices   #
# of the IUCr Commission on Journals.                                        #
#                                                                            #
# Full details of the Crystallographic Information File format               #
# are given in the paper "The Crystallographic Information File (CIF):       #
# a New Standard Archive File for Crystallography" by S. R. Hall, F. H.      #
# Allen and I. D. Brown [Acta Cryst. (1991), A47, 655-685].                  #
#                                                                            #
# The current version of the core CIF dictionary is obtainable from          #
# ftp://ftp.iucr.org/pub/cif_core.dic. The current version number is 2.4.    #
#                                                                            #
# Software is freely available for graphical display of the structure(s) in  #
# this CIF.  For information consult the CIF home page http://www.iucr.org/  #
# cif/home.html                                                              #
#                                                                            #
# This file may be used for bona fide research purposes within the           #
# scientific community so long as proper attribution is given to the journal # 
# article from which it was obtained.                                        #
#                                                                            #
##############################################################################
                                             
data_I
_audit_creation_method     maXus
_chemical_name_systematic
;
sodium 2-mercaptoethanesulfonate monohydrate
;
_chemical_formula_moiety     'Na +, C2 H5 O3 S2 -, H2 O'
_chemical_formula_sum     'C2 H7 Na O4 S2'
_chemical_formula_iupac     'Na +, C2 H5 O3 S2 -, H2 O'
_chemical_formula_weight     182.192
_chemical_melting_point     473
_symmetry_cell_setting     orthorhombic
_symmetry_space_group_name_H-M     'P n a 21'
_symmetry_space_group_name_Hall     'P 2c -2n'
loop_
    _symmetry_equiv_pos_as_xyz
    +X,+Y,+Z
    '-X,-Y,+Z+ 1/2'
    '-X+ 1/2,+Y+ 1/2,+Z+ 1/2'
    '+X+ 1/2,-Y+ 1/2,+Z'
_cell_length_a     23.4301(8)
_cell_length_b     5.0324(2)
_cell_length_c     6.1254(2)
_cell_angle_alpha     90.00
_cell_angle_beta     90.00
_cell_angle_gamma     90.00
_cell_volume     722.24(4)
_cell_formula_units_Z     4
_cell_measurement_reflns_used     5975
_cell_measurement_theta_min     2.263
_cell_measurement_theta_max     27.485
_cell_measurement_temperature     223
_exptl_crystal_description     plate
_exptl_crystal_colour     colourless
_exptl_crystal_size_max     0.26
_exptl_crystal_size_mid     0.20
_exptl_crystal_size_min     0.01
_exptl_crystal_density_diffrn     1.676
_exptl_crystal_density_method     'not measured'
_exptl_crystal_F_000     376.0
_exptl_absorpt_coefficient_mu     0.741
_exptl_absorpt_correction_type     none
_exptl_absorpt_correction_T_min     ?
_exptl_absorpt_correction_T_max     ?
_exptl_special_details     ?
_diffrn_ambient_temperature     223
_diffrn_radiation_type     'Mo K\a'
_diffrn_radiation_wavelength     0.71073
_diffrn_measurement_device     'Nonius KappaCCD'
_diffrn_measurement_method     CCD
_diffrn_reflns_number     1647
_diffrn_reflns_av_R_equivalents     0.065
_diffrn_reflns_theta_min     3.44
_diffrn_reflns_theta_max     27.46
_diffrn_reflns_theta_full     27.46
_diffrn_measured_fraction_theta_max     0.993
_diffrn_measured_fraction_theta_full     0.993
_diffrn_reflns_limit_h_min     -29
_diffrn_reflns_limit_h_max     30
_diffrn_reflns_limit_k_min     -6
_diffrn_reflns_limit_k_max     6
_diffrn_reflns_limit_l_min     -7
_diffrn_reflns_limit_l_max     7
_refine_special_details     ?
_reflns_number_total     1534
_reflns_number_gt     1263
_reflns_threshold_expression     I>2\s(I)
_refine_ls_structure_factor_coef     Fsqd
_refine_ls_matrix_type     full
_refine_ls_R_factor_all     0.0528
_refine_ls_R_factor_gt     0.0382
_refine_ls_wR_factor_gt     0.1178
_refine_ls_wR_factor_ref     0.1311
_refine_ls_goodness_of_fit_ref     0.952
_refine_ls_restrained_S_all     0.951
_refine_ls_number_reflns     1534
_refine_ls_number_parameters     88
_refine_ls_number_restraints     1
_refine_ls_number_constraints     0
_refine_ls_hydrogen_treatment     constr
_refine_ls_weighting_scheme     calc
_refine_ls_weighting_details
                   'calc w=1/[\s^2^(Fo^2^)+ (0.1P)^2^] where P=(Fo^2^+2Fc^2^)/3'
_atom_sites_solution_primary     direct
_atom_sites_solution_secondary     difmap
_refine_ls_shift/su_max     0.000
_refine_ls_shift/su_mean     0.000
_refine_diff_density_max     0.250
_refine_diff_density_min     -0.370
_refine_ls_extinction_method     none
_refine_ls_extinction_coef     ?
_refine_ls_abs_structure_details     'Flack (1983), 627 Friedel pairs'
_refine_ls_abs_structure_Flack     0.13(18)
loop_
    _atom_type_symbol
    _atom_type_description
    _atom_type_scat_dispersion_real
    _atom_type_scat_dispersion_imag
    _atom_type_scat_source
    C C 0.0033 0.0016 'International Tables Vol C Tables 4.2.6.8 and 6.1.1.4'
    H H 0.0000 0.0000 'International Tables Vol C Tables 4.2.6.8 and 6.1.1.4'
    Na Na 0.0362 0.0249 'International Tables Vol C Tables 4.2.6.8 and 6.1.1.4'
    O O 0.0106 0.0060 'International Tables Vol C Tables 4.2.6.8 and 6.1.1.4'
    S S 0.1246 0.1234 'International Tables Vol C Tables 4.2.6.8 and 6.1.1.4'
_computing_data_collection     'KappaCCD Server Software (Nonius, 1997)'
_computing_cell_refinement     'SCALEPACK (Otwinowski & Minor, 1997)'
_computing_data_reduction     'DENZO and SCALEPACK (Otwinowski & Minor, 1997)'
_computing_structure_solution     'SIR97 (Altomare <i>et al.</i>, 1999)'
_computing_structure_refinement     'SHELXL97 (Sheldrick, 2008)'
_computing_molecular_graphics     'PLATON (Spek 2003)'
_computing_publication_material     '<i>maXus</i> (Mackay <i>et al.</i>, 1999)'
loop_
    _atom_site_type_symbol
    _atom_site_label
    _atom_site_fract_x
    _atom_site_fract_y
    _atom_site_fract_z
    _atom_site_U_iso_or_equiv
    _atom_site_adp_type
    _atom_site_calc_flag
    _atom_site_refinement_flags
    _atom_site_occupancy
    _atom_site_disorder_assembly
    _atom_site_disorder_group
    S S3 -0.00830(4) 0.7465(2) 0.8298(4) 0.0483(4) Uani d . 1 . .
    H H3 -0.0154 0.8542 0.6813 0.058 Uiso d R 1 . .
    S S4 0.17410(3) 0.75424(11) 0.66676(19) 0.0185(2) Uani d . 1 . .
    Na Na9 0.26442(4) 0.3309(2) 0.6658(4) 0.0238(3) Uani d . 1 . .
    O O5 0.19813(10) 0.6264(6) 0.4720(5) 0.0239(7) Uani d . 1 . .
    O O6 0.18238(8) 1.0402(4) 0.6710(8) 0.0286(5) Uani d . 1 . .
    O O7 0.33586(10) 0.6737(5) 0.6717(8) 0.0338(5) Uani d G 1 . .
    H H1 0.3259 0.8098 0.7595 0.023(11) Uiso d R 1 . .
    H H2 0.3374 0.7465 0.5332 0.047(16) Uiso d R 1 . .
    O O8 0.19475(10) 0.6245(6) 0.8649(5) 0.0257(7) Uani d . 1 . .
    C C1 0.06798(17) 0.8051(9) 0.8424(9) 0.0464(11) Uani d . 1 . .
    H H1A 0.0756 1.0166 0.8509 0.056 Uiso calc R 1 . .
    H H1B 0.0846 0.7169 0.9900 0.056 Uiso calc R 1 . .
    C C2 0.09943(14) 0.6946(6) 0.6517(10) 0.0279(8) Uani d . 1 . .
    H H2A 0.0829 0.7827 0.5039 0.033 Uiso calc R 1 . .
    H H2B 0.0920 0.4830 0.6431 0.033 Uiso calc R 1 . .
loop_
    _atom_site_aniso_label
    _atom_site_aniso_U_11
    _atom_site_aniso_U_22
    _atom_site_aniso_U_33
    _atom_site_aniso_U_12
    _atom_site_aniso_U_13
    _atom_site_aniso_U_23
    S3 0.0235(5) 0.0688(8) 0.0526(8) -0.0031(4) 0.0074(6) 0.0024(6)
    S4 0.0182(4) 0.0178(4) 0.0194(4) -0.00146(19) 0.0008(4) 0.0002(7)
    Na9 0.0267(6) 0.0228(6) 0.0219(6) 0.0034(4) -0.0009(9) -0.0004(10)
    O5 0.0302(16) 0.0223(15) 0.0191(18) -0.0013(11) 0.0050(14) -0.0031(12)
    O6 0.0325(10) 0.0188(10) 0.0344(12) -0.0029(8) 0.0011(17) -0.003(2)
    O7 0.0398(13) 0.0345(11) 0.0271(13) 0.0012(10) 0.004(2) -0.005(2)
    O8 0.0301(16) 0.0271(17) 0.0197(18) 0.0020(12) -0.0011(13) -0.0027(14)
    C1 0.0228(17) 0.063(3) 0.053(3) -0.0050(17) 0.010(2) -0.013(3)
    C2 0.0182(14) 0.0364(16) 0.029(2) -0.0033(12) -0.001(2) -0.008(2)
_geom_special_details     ?
loop_
    _geom_bond_atom_site_label_1
    _geom_bond_atom_site_label_2
    _geom_bond_site_symmetry_2
    _geom_bond_distance
    _geom_bond_publ_flag
    S3 C1 . 1.813(4) ?
    S3 H3 . 1.0714 ?
    S4 O6 . 1.4522(19) ?
    S4 O8 . 1.460(4) ?
    S4 O5 . 1.468(3) ?
    S4 C2 . 1.778(3) ?
    S4 Na9 . 3.0028(13) ?
    Na9 O5 3_545 2.312(4) y
    Na9 O8 3_544 2.322(4) y
    Na9 O7 . 2.404(3) y
    Na9 O6 1_545 2.416(2) y
    Na9 O5 . 2.456(3) y
    Na9 O8 . 2.517(3) y
    Na9 Na9 3 4.0207(5) ?
    Na9 Na9 3_545 4.0207(5) ?
    Na9 Na9 3_544 4.0207(5) ?
    Na9 Na9 3_554 4.0207(5) ?
    O5 Na9 3_554 2.312(4) ?
    O6 Na9 1_565 2.416(2) ?
    O7 H1 . 0.9012 ?
    O7 H2 . 0.9247 ?
    O8 Na9 3 2.322(4) ?
    C1 C2 . 1.489(6) ?
    C1 H1A . 1.0800 ?
    C1 H1B . 1.0800 ?
    C2 H2A . 1.0800 ?
    C2 H2B . 1.0800 ?
loop_
    _geom_angle_atom_site_label_1
    _geom_angle_atom_site_label_2
    _geom_angle_atom_site_label_3
    _geom_angle_site_symmetry_1
    _geom_angle_site_symmetry_3
    _geom_angle
    _geom_angle_publ_flag
    C1 S3 H3 . . 96.1 ?
    O6 S4 O8 . . 112.6(2) ?
    O6 S4 O5 . . 113.4(2) ?
    O8 S4 O5 . . 110.64(11) ?
    O6 S4 C2 . . 107.43(13) ?
    O8 S4 C2 . . 107.1(2) ?
    O5 S4 C2 . . 105.2(2) ?
    O6 S4 Na9 . . 127.52(9) ?
    O8 S4 Na9 . . 56.70(12) ?
    O5 S4 Na9 . . 54.35(12) ?
    C2 S4 Na9 . . 125.01(11) ?
    O5 Na9 O8 3_545 3_544 106.77(8) ?
    O5 Na9 O7 3_545 . 92.45(14) ?
    O8 Na9 O7 3_544 . 92.65(14) ?
    O5 Na9 O6 3_545 1_545 91.25(13) ?
    O8 Na9 O6 3_544 1_545 93.87(12) ?
    O7 Na9 O6 . 1_545 171.25(9) ?
    O5 Na9 O5 3_545 . 154.34(14) ?
    O8 Na9 O5 3_544 . 98.49(14) ?
    O7 Na9 O5 . . 90.75(11) ?
    O6 Na9 O5 1_545 . 82.52(10) ?
    O5 Na9 O8 3_545 . 96.56(14) ?
    O8 Na9 O8 3_544 . 156.12(14) ?
    O7 Na9 O8 . . 91.32(12) ?
    O6 Na9 O8 1_545 . 80.38(10) ?
    O5 Na9 O8 . . 57.90(7) ?
    O5 Na9 S4 3_545 . 125.55(10) ?
    O8 Na9 S4 3_544 . 127.54(10) ?
    O7 Na9 S4 . . 88.94(7) ?
    O6 Na9 S4 1_545 . 82.46(6) ?
    O5 Na9 S4 . . 29.05(8) ?
    O8 Na9 S4 . . 29.01(8) ?
    O5 Na9 Na9 3_545 3 74.00(8) ?
    O8 Na9 Na9 3_544 3 162.52(8) ?
    O7 Na9 Na9 . 3 69.91(11) ?
    O6 Na9 Na9 1_545 3 103.59(10) ?
    O5 Na9 Na9 . 3 83.28(8) ?
    O8 Na9 Na9 . 3 32.29(7) ?
    S4 Na9 Na9 . 3 55.67(5) ?
    O5 Na9 Na9 3_545 3_545 33.64(7) ?
    O8 Na9 Na9 3_544 3_545 113.20(9) ?
    O7 Na9 Na9 . 3_545 123.68(13) ?
    O6 Na9 Na9 1_545 3_545 58.49(11) ?
    O5 Na9 Na9 . 3_545 129.85(9) ?
    O8 Na9 Na9 . 3_545 83.64(8) ?
    S4 Na9 Na9 . 3_545 108.91(6) ?
    Na9 Na9 Na9 3 3_545 77.477(11) ?
    O5 Na9 Na9 3_545 3_544 113.78(8) ?
    O8 Na9 Na9 3_544 3_544 35.38(7) ?
    O7 Na9 Na9 . 3_544 125.28(13) ?
    O6 Na9 Na9 1_545 3_544 59.83(11) ?
    O5 Na9 Na9 . 3_544 84.52(8) ?
    O8 Na9 Na9 . 3_544 128.86(8) ?
    S4 Na9 Na9 . 3_544 109.09(5) ?
    Na9 Na9 Na9 3 3_544 160.65(6) ?
    Na9 Na9 Na9 3_545 3_544 99.226(14) ?
    O5 Na9 Na9 3_545 3_554 163.76(8) ?
    O8 Na9 Na9 3_544 3_554 75.20(9) ?
    O7 Na9 Na9 . 3_554 71.31(12) ?
    O6 Na9 Na9 1_545 3_554 104.78(10) ?
    O5 Na9 Na9 . 3_554 31.43(7) ?
    O8 Na9 Na9 . 3_554 83.84(8) ?
    S4 Na9 Na9 . 3_554 55.88(5) ?
    Na9 Na9 Na9 3 3_554 99.226(14) ?
    Na9 Na9 Na9 3_545 3_554 160.65(6) ?
    Na9 Na9 Na9 3_544 3_554 77.476(11) ?
    S4 O5 Na9 . 3_554 127.60(18) ?
    S4 O5 Na9 . . 96.60(16) ?
    Na9 O5 Na9 3_554 . 114.93(10) ?
    S4 O6 Na9 . 1_565 134.91(12) ?
    Na9 O7 H1 . . 112.0 ?
    Na9 O7 H2 . . 107.3 ?
    H1 O7 H2 . . 104.9 ?
    S4 O8 Na9 . 3 126.59(19) ?
    S4 O8 Na9 . . 94.29(16) ?
    Na9 O8 Na9 3 . 112.33(10) ?
    C2 C1 S3 . . 113.2(3) ?
    C2 C1 H1A . . 108.9 ?
    S3 C1 H1A . . 108.9 ?
    C2 C1 H1B . . 108.9 ?
    S3 C1 H1B . . 108.9 ?
    H1A C1 H1B . . 107.8 ?
    C1 C2 S4 . . 112.5(3) ?
    C1 C2 H2A . . 109.1 ?
    S4 C2 H2A . . 109.1 ?
    C1 C2 H2B . . 109.1 ?
    S4 C2 H2B . . 109.1 ?
    H2A C2 H2B . . 107.8 ?
loop_
    _geom_torsion_atom_site_label_1
    _geom_torsion_atom_site_label_2
    _geom_torsion_atom_site_label_3
    _geom_torsion_atom_site_label_4
    _geom_torsion_site_symmetry_1
    _geom_torsion_site_symmetry_2
    _geom_torsion_site_symmetry_3
    _geom_torsion_site_symmetry_4
    _geom_torsion
    _geom_torsion_publ_flag
    O6 S4 Na9 O5 . . . 3_545 91.9(3) ?
    O8 S4 Na9 O5 . . . 3_545 -2.37(19) ?
    O5 S4 Na9 O5 . . . 3_545 -174.30(19) ?
    C2 S4 Na9 O5 . . . 3_545 -90.6(3) ?
    O6 S4 Na9 O8 . . . 3_544 -92.9(3) ?
    O8 S4 Na9 O8 . . . 3_544 172.8(2) ?
    O5 S4 Na9 O8 . . . 3_544 0.92(18) ?
    C2 S4 Na9 O8 . . . 3_544 84.6(3) ?
    O6 S4 Na9 O7 . . . . -0.3(3) ?
    O8 S4 Na9 O7 . . . . -94.6(2) ?
    O5 S4 Na9 O7 . . . . 93.4(2) ?
    C2 S4 Na9 O7 . . . . 177.2(2) ?
    O6 S4 Na9 O6 . . . 1_545 178.0(4) ?
    O8 S4 Na9 O6 . . . 1_545 83.75(18) ?
    O5 S4 Na9 O6 . . . 1_545 -88.17(17) ?
    C2 S4 Na9 O6 . . . 1_545 -4.5(3) ?
    O6 S4 Na9 O5 . . . . -93.8(3) ?
    O8 S4 Na9 O5 . . . . 171.92(14) ?
    C2 S4 Na9 O5 . . . . 83.7(3) ?
    O6 S4 Na9 O8 . . . . 94.3(3) ?
    O5 S4 Na9 O8 . . . . -171.92(14) ?
    C2 S4 Na9 O8 . . . . -88.2(3) ?
    O6 S4 Na9 Na9 . . . 3 65.9(3) ?
    O8 S4 Na9 Na9 . . . 3 -28.43(14) ?
    O5 S4 Na9 Na9 . . . 3 159.65(14) ?
    C2 S4 Na9 Na9 . . . 3 -116.6(2) ?
    O6 S4 Na9 Na9 . . . 3_545 125.1(3) ?
    O8 S4 Na9 Na9 . . . 3_545 30.82(14) ?
    O5 S4 Na9 Na9 . . . 3_545 -141.11(14) ?
    C2 S4 Na9 Na9 . . . 3_545 -57.4(2) ?
    O6 S4 Na9 Na9 . . . 3_544 -127.6(3) ?
    O8 S4 Na9 Na9 . . . 3_544 138.14(14) ?
    O5 S4 Na9 Na9 . . . 3_544 -33.78(14) ?
    C2 S4 Na9 Na9 . . . 3_544 49.9(2) ?
    O6 S4 Na9 Na9 . . . 3_554 -68.3(3) ?
    O8 S4 Na9 Na9 . . . 3_554 -162.63(14) ?
    O5 S4 Na9 Na9 . . . 3_554 25.45(14) ?
    C2 S4 Na9 Na9 . . . 3_554 109.2(2) ?
    O6 S4 O5 Na9 . . . 3_554 -8.3(3) ?
    O8 S4 O5 Na9 . . . 3_554 -135.9(2) ?
    C2 S4 O5 Na9 . . . 3_554 108.8(2) ?
    Na9 S4 O5 Na9 . . . 3_554 -128.7(2) ?
    O6 S4 O5 Na9 . . . . 120.40(17) ?
    O8 S4 O5 Na9 . . . . -7.21(12) ?
    C2 S4 O5 Na9 . . . . -122.50(16) ?
    O5 Na9 O5 S4 3_545 . . . 10.8(4) ?
    O8 Na9 O5 S4 3_544 . . . -179.26(15) ?
    O7 Na9 O5 S4 . . . . -86.47(18) ?
    O6 Na9 O5 S4 1_545 . . . 87.92(15) ?
    O8 Na9 O5 S4 . . . . 4.61(8) ?
    Na9 Na9 O5 S4 3 . . . -16.81(12) ?
    Na9 Na9 O5 S4 3_545 . . . 50.69(17) ?
    Na9 Na9 O5 S4 3_544 . . . 148.14(13) ?
    Na9 Na9 O5 S4 3_554 . . . -137.0(2) ?
    O5 Na9 O5 Na9 3_545 . . 3_554 147.7(2) ?
    O8 Na9 O5 Na9 3_544 . . 3_554 -42.28(14) ?
    O7 Na9 O5 Na9 . . . 3_554 50.50(18) ?
    O6 Na9 O5 Na9 1_545 . . 3_554 -135.11(15) ?
    O8 Na9 O5 Na9 . . . 3_554 141.6(2) ?
    S4 Na9 O5 Na9 . . . 3_554 137.0(2) ?
    Na9 Na9 O5 Na9 3 . . 3_554 120.17(13) ?
    Na9 Na9 O5 Na9 3_545 . . 3_554 -172.34(6) ?
    Na9 Na9 O5 Na9 3_544 . . 3_554 -74.88(13) ?
    O8 S4 O6 Na9 . . . 1_565 67.2(4) ?
    O5 S4 O6 Na9 . . . 1_565 -59.3(4) ?
    C2 S4 O6 Na9 . . . 1_565 -175.1(4) ?
    Na9 S4 O6 Na9 . . . 1_565 2.7(5) ?
    O6 S4 O8 Na9 . . . 3 1.0(3) ?
    O5 S4 O8 Na9 . . . 3 129.03(19) ?
    C2 S4 O8 Na9 . . . 3 -116.9(2) ?
    Na9 S4 O8 Na9 . . . 3 122.0(2) ?
    O6 S4 O8 Na9 . . . . -121.06(16) ?
    O5 S4 O8 Na9 . . . . 7.01(12) ?
    C2 S4 O8 Na9 . . . . 121.08(15) ?
    O5 Na9 O8 S4 3_545 . . . 178.06(16) ?
    O8 Na9 O8 S4 3_544 . . . -14.1(4) ?
    O7 Na9 O8 S4 . . . . 85.44(17) ?
    O6 Na9 O8 S4 1_545 . . . -91.78(16) ?
    O5 Na9 O8 S4 . . . . -4.62(8) ?
    Na9 Na9 O8 S4 3 . . . 132.6(2) ?
    Na9 Na9 O8 S4 3_545 . . . -150.81(13) ?
    Na9 Na9 O8 S4 3_544 . . . -54.07(17) ?
    Na9 Na9 O8 S4 3_554 . . . 14.40(12) ?
    O5 Na9 O8 Na9 3_545 . . 3 45.45(13) ?
    O8 Na9 O8 Na9 3_544 . . 3 -146.7(2) ?
    O7 Na9 O8 Na9 . . . 3 -47.17(17) ?
    O6 Na9 O8 Na9 1_545 . . 3 135.61(15) ?
    O5 Na9 O8 Na9 . . . 3 -137.2(2) ?
    S4 Na9 O8 Na9 . . . 3 -132.6(2) ?
    Na9 Na9 O8 Na9 3_545 . . 3 76.58(13) ?
    Na9 Na9 O8 Na9 3_544 . . 3 173.32(6) ?
    Na9 Na9 O8 Na9 3_554 . . 3 -118.21(13) ?
    S3 C1 C2 S4 . . . . 179.9(2) ?
    O6 S4 C2 C1 . . . . -60.6(4) ?
    O8 S4 C2 C1 . . . . 60.6(4) ?
    O5 S4 C2 C1 . . . . 178.3(3) ?
    Na9 S4 C2 C1 . . . . 121.5(3) ?
data_global
_journal_date_recd_electronic     2008-08-19
_journal_date_accepted     2008-10-02
_journal_name_full     'Acta Crystallographica, Section E'
_journal_year     2008
_journal_volume     64
_journal_issue     11
_journal_page_first     m1476
_journal_page_last     m1477
_journal_paper_category     QM
_journal_coeditor_code     BH2190
_publ_contact_author_name     'B. Schweizer'
_publ_contact_author_address
;
Laboratory of Organic Chemistry, ETH Zurich,
Wolfgang-Pauli-Strasse 10, 8093 Zurich, Switzerland
;
_publ_contact_author_email     schweizer@org.chem.ethz.ch
_publ_contact_author_fax     '+4144 532 1475'
_publ_contact_author_phone     '+4144 632 4507'
_publ_section_title
;
Sodium 2-mercaptoethanesulfonate monohydrate (coenzyme M sodium salt
monohydrate)
;
loop_
    _publ_author_name
    _publ_author_footnote
    _publ_author_address
    "Mayr, Stefan" .
;
Laboratory of Organic Chemistry
ETH Zurich
Wolfgang-Pauli-Strasse 10
8093 Zurich
Switzerland
;
    "G\"unther, Detlef" .
;
Laboratory of Inorganic Chemistry
ETH Zurich
Wolfgang-Pauli-Strasse 10
8093 Zurich
Switzerland
;
    "Jaun, Bernhard" .
;
Laboratory of Organic Chemistry
ETH Zurich
Wolfgang-Pauli-Strasse 10
8093 Zurich
Switzerland
;
    "Schweizer, W. Bernd" .
;
Laboratory of Organic Chemistry
ETH Zurich
Wolfgang-Pauli-Strasse 10
8093 Zurich
Switzerland
;
_publ_section_synopsis     .
