# Supplementary material for: Sodium 2-mercaptoethanesulfonate monohydrate (coenzyme M sodium salt monohydrate)
Source: Acta Crystallogr Sect E Struct Rep Online. 2008 Oct 31;64(Pt 11):m1476–7. doi: 10.1107/S1600536808031814 (PMC2959637; doi:10.1107/S1600536808031814)
Supplement: Supplementary file 2 [file e-64-m1476-Isup2.hkl]

# CIF Copied by cif2cif, version 0.0.8 - beta ( 2 Apr 98)
data_I


# Loop of author details

loop_
_publ_author_name
_publ_author_address
_publ_author_footnote
'Mayr, Stefan'
;
Laboratory of Organic Chemistry, ETH Zurich, Wolfgang-Pauli-Strasse 10, 8093
Zurich, Switzerland
;
.
'Schweizer, W. Bernd'
;
Laboratory of Organic Chemistry, ETH Zurich, Wolfgang-Pauli-Strasse 10, 8093
Zurich, Switzerland
;
.
'G\"unther, Detlef'
;
Laboratory of Inorganic Chemistry, ETH Zurich, Wolfgang-Pauli-Strasse 10, 8093
Zurich, Switzerland
;
.
'Jaun, Bernhard'
;
Laboratory of Organic Chemistry, ETH Zurich, Wolfgang-Pauli-Strasse 10, 8093
Zurich, Switzerland
;
.


_publ_contact_author_name        'B. Jaun'
_publ_contact_author_address     
;
Laboratory of Organic Chemistry, ETH Zurich,
Wolfgang-Pauli-Strasse 10, 8093 Zurich, Switzerland
;

_publ_contact_author_email       'jaun@org.chem.ethz.ch'
_publ_contact_author_fax         ' '
_publ_contact_author_phone       ' '
_publ_section_title              
;
Sodium 2-thioethanesulfonate (Coenzyme <i>M</i> sodium salt hydrate)
;

# Submission details
_publ_requested_journal          'Acta Crystallographica Section E'
 
_chemical_formula_weight         182.192

loop_
_symmetry_equiv_pos_as_xyz
+X,+Y,+Z
'-X,-Y,+Z+ 1/2'
'-X+ 1/2,+Y+ 1/2,+Z+ 1/2'
'+X+ 1/2,-Y+ 1/2,+Z'
_symmetry_cell_setting           orthorhombic

_symmetry_space_group_name_H-M   'P n a 21'
_symmetry_space_group_name_Hall  'P 2c -2n'
_symmetry_int_tables_number      33
_chemical_formula_moiety         'C2 H5 O3 S2 -, Na +, H2 O'
_chemical_formula_sum            'C2 H7 Na O4 S2'
_chemical_name_systematic        'sodium 2-thioethanesulfonate hydrate'
_cell_length_a                   23.4301(8)
_cell_length_b                   5.0324(2)
_cell_length_c                   6.1254(2)
_cell_angle_alpha                90.00
_cell_angle_beta                 90.00
_cell_angle_gamma                90.00
_cell_volume                     722.24(4)
_diffrn_reflns_number            1647
_diffrn_reflns_theta_max         27.46
_diffrn_reflns_theta_min         3.44
_diffrn_reflns_theta_full        27.46
_cell_measurement_reflns_used    5975
_cell_measurement_theta_min      2.263
_cell_measurement_theta_max      27.485
_diffrn_reflns_av_R_equivalents   0.065
_diffrn_measurement_method       CCD
_computing_cell_refinement       'HKL Scalepack (Otwinowski & Minor 1997)'
_computing_structure_solution    'SIR97 (Altomare et al., J. Appl. Cryst.,1999)'
_atom_sites_solution_primary     direct
_atom_sites_solution_secondary   difmap
_exptl_absorpt_correction_type   none
_exptl_absorpt_correction_T_min  ?
_exptl_absorpt_correction_T_max  ?

# Intensity data
 
loop_ 
 _refln_index_h 
 _refln_index_k 
 _refln_index_l 
 _refln_F_squared_calc 
 _refln_F_squared_meas 
 _refln_F_squared_sigma 
   1   1  -7        5.00        4.55      6.24  
   2   1  -7       56.21       55.68     10.00  
   3   1  -7        0.16        0.83      8.72  
   4   1  -7      169.31      183.91     16.00  
   5   1  -7       18.80       26.46      9.84  
   6   1  -7      523.27      552.39     35.34  
   7   1  -7       80.46       60.31     12.32  
   8   1  -7       87.48       48.90      9.96  
   9   1  -7       71.04       71.89     14.14  
  10   1  -7        3.29       -6.99      9.47  
  11   1  -7       28.84       21.87     11.20  
  12   1  -7      277.48      271.88     22.78  
  13   1  -7        3.45       -2.07     12.03  
   1   2  -7        5.84       10.33      9.92  
   2   2  -7       70.05       81.10     15.75  
   3   2  -7       30.63        6.16      6.57  
   4   2  -7       65.83       72.22     11.41  
   5   2  -7       22.86       41.79     12.90  
   6   2  -7        1.62        2.07      9.18  
   7   2  -7        3.41       -2.93      8.35  
   8   2  -7       32.38       15.25      9.51  
   9   2  -7       56.98       51.80     11.12  
  10   2  -7      204.09      192.26     19.18  
  11   2  -7       34.52       44.19     15.42  
   2   3  -7       84.98       82.59     14.80  
   3   3  -7        9.66        5.00      8.72  
   1   1  -6        7.56        5.75      3.72  
   2   1  -6      348.80      391.34     13.68  
   3   1  -6       26.75       21.50      3.76  
   4   1  -6      332.43      337.81     14.22  
   5   1  -6       19.26       19.84      4.88  
   6   1  -6      101.27      101.69      6.99  
   7   1  -6        0.04       -2.07      3.35  
   8   1  -6       55.48       29.02      9.22  
   9   1  -6       16.23       16.53      7.44  
  10   1  -6      193.67      178.41     14.14  
  11   1  -6        2.96        1.24      7.07  
  12   1  -6        0.61       -2.07      5.42  
  13   1  -6       31.85       27.74      9.01  
  14   1  -6        9.16       23.23      9.59  
  15   1  -6       44.68       50.35     11.24  
  16   1  -6      469.08      483.07     28.61  
  17   1  -6       67.43       41.01      9.63  
  18   1  -6       96.76       85.20     15.01  
  19   1  -6       31.27        8.23      9.09  
   1   2  -6        2.57        1.24      5.00  
   2   2  -6       21.54       33.11      5.83  
   3   2  -6       32.13       39.73      6.66  
   4   2  -6       15.77       12.36      6.57  
   5   2  -6      148.40      156.34     11.70  
   6   2  -6      281.00      328.92     21.37  
   7   2  -6      125.11      116.12     12.28  
   8   2  -6        1.86       19.47      9.88  
   9   2  -6      102.97      120.09     13.35  
  10   2  -6        7.92       -5.75      7.81  
  11   2  -6       53.11       56.88     10.75  
  12   2  -6      516.66      615.27     30.26  
  13   2  -6        1.33       -7.44      7.85  
  14   2  -6       70.54       58.74     10.58  
  15   2  -6        0.18      -16.99     16.99  
  16   2  -6       17.62       13.23      7.11  
  17   2  -6        1.34        4.55     12.40  
   1   3  -6        2.93        3.72      9.88  
   2   3  -6      186.16      220.29     25.34  
   3   3  -6        2.63       -1.65      5.79  
   4   3  -6      197.19      217.27     19.18  
   5   3  -6        4.97       -0.41     11.74  
   6   3  -6        4.55       -4.55      6.24  
   7   3  -6        0.38       -5.75      7.03  
   8   3  -6       57.58       37.95     17.78  
   9   3  -6        2.27       14.01      7.90  
  10   3  -6      357.26      401.88     29.35  
  11   3  -6       76.91       25.22     18.19  
  12   3  -6       25.79       12.81     13.68  
  13   3  -6      140.80      150.80     17.49  
  14   3  -6       13.90        9.92     13.72  
   1   4  -6       39.28       37.20     11.66  
   2   4  -6        1.30       -5.75      9.05  
   3   4  -6       54.35       54.15     12.86  
   4   4  -6       16.48        8.23      9.09  
   5   4  -6       32.99       59.07     11.24  
   6   4  -6      296.15      341.57     27.82  
   7   4  -6        1.08        5.00      7.11  
   1   1  -5      253.85      259.31      8.52  
   2   1  -5      286.54      264.56      7.94  
   3   1  -5      106.35      103.76      4.96  
   4   1  -5      457.94      449.67     14.67  
   5   1  -5       28.87       26.87      3.80  
   6   1  -5     1842.21     1786.69     48.12  
   7   1  -5       10.75       21.87      3.22  
   8   1  -5     1100.33     1110.45     32.53  
   9   1  -5        1.17        0.41      3.35  
  10   1  -5      487.48      433.46     17.78  
  11   1  -5       18.09        5.75      4.96  
  12   1  -5      405.23      396.18     19.43  
  13   1  -5        4.22       15.71      5.00  
  14   1  -5      166.55      160.97     11.37  
  15   1  -5        3.04        5.37      5.37  
  16   1  -5       94.53       98.42      9.67  
  17   1  -5        0.41       -6.16      6.16  
  18   1  -5      167.69      174.11     13.39  
  19   1  -5       36.07       22.24      7.11  
  20   1  -5       33.06       35.47      8.72  
  21   1  -5       37.33       34.27      8.56  
  22   1  -5       10.10       15.25     11.91  
  23   1  -5        2.60        4.13      7.85  
   1   2  -5       21.30       26.04      3.72  
   2   2  -5      179.67      193.42      8.47  
   3   2  -5      171.84      156.88      6.61  
   4   2  -5       63.65       65.15      4.59  
   5   2  -5      258.10      261.91      9.88  
   6   2  -5       11.02       10.33      2.89  
   7   2  -5      368.42      369.14     18.77  
   8   2  -5      103.89      116.57     11.86  
   9   2  -5      218.52      259.31     17.03  
  10   2  -5      483.66      551.44     27.70  
  11   2  -5        1.56       -2.44      5.75  
  12   2  -5      142.03      153.82     12.61  
  13   2  -5       57.69       52.99      8.27  
  14   2  -5       37.80       38.94      7.11  
  15   2  -5       14.16       18.23      7.11  
  16   2  -5      162.90      191.14     14.63  
  17   2  -5        1.15       -5.00      6.20  
  18   2  -5       52.43       59.36      9.38  
  19   2  -5       58.54       67.79     10.71  
  20   2  -5       43.44       55.06     10.87  
  21   2  -5      213.01      252.16     22.61  
   1   3  -5      706.71      719.19     26.17  
   2   3  -5       65.39       64.16      7.15  
   3   3  -5      196.51      189.45     13.43  
   4   3  -5      101.48      102.10     11.08  
   5   3  -5        7.08        9.92      5.37  
   6   3  -5      416.24      390.56     32.95  
   7   3  -5        7.49        2.44      4.92  
   8   3  -5      111.87       97.23     13.23  
   9   3  -5        9.21       12.81      7.85  
  10   3  -5       58.29       52.37      9.42  
  11   3  -5        6.17       -6.24      6.24  
  12   3  -5      545.81      621.34     29.39  
  13   3  -5       54.82       57.83      8.97  
  14   3  -5      200.28      220.29     17.49  
  15   3  -5       20.85       30.13     10.71  
  16   3  -5       16.75       29.27      9.01  
  17   3  -5        3.70        5.75      7.40  
  18   3  -5      270.83      294.45     25.13  
  19   3  -5       21.88       26.87     11.16  
   1   4  -5        8.10        1.24     12.07  
   2   4  -5      130.68       95.65     15.91  
   3   4  -5       31.73       36.71      9.59  
   4   4  -5      105.71      125.50     15.50  
   5   4  -5       18.53        9.05      8.18  
   6   4  -5        3.38        6.57      6.16  
   7   4  -5       36.18       38.44     11.08  
   8   4  -5      139.41      120.09     19.59  
   9   4  -5      191.34      251.50     27.74  
  10   4  -5      191.71      214.29     30.34  
  11   4  -5       71.89       50.06     16.99  
  12   4  -5        6.03        9.92     10.75  
  13   4  -5       12.01       25.63     18.11  
  14   4  -5      200.77      170.89     22.86  
   1   5  -5        4.33        9.55     14.96  
   2   5  -5       23.76       31.71     13.97  
   3   5  -5        0.78       -9.01      9.01  
   4   5  -5       10.16       29.02      9.84  
   1   1  -4       19.96       23.60      2.56  
   2   1  -4      651.19      684.71     15.96  
   3   1  -4      189.50      203.13      6.94  
   4   1  -4      507.20      498.36     13.60  
   5   1  -4      234.31      244.47      7.65  
   6   1  -4      362.39      357.53     12.32  
   7   1  -4       11.01        8.23      2.44  
   8   1  -4       32.45       34.27      3.80  
   9   1  -4       15.78       15.71      3.39  
  10   1  -4      132.87      122.32      7.65  
  11   1  -4        8.72        5.37      3.31  
  12   1  -4      302.95      265.22     12.57  
  13   1  -4       49.55       55.68      6.99  
  14   1  -4      563.65      649.00     24.84  
  15   1  -4      101.26       87.10      8.35  
  16   1  -4      491.52      509.32     21.12  
  17   1  -4      127.43      115.66      9.18  
  18   1  -4      700.51      778.14     31.75  
  19   1  -4       54.04       69.82      7.81  
  20   1  -4       49.03       54.48      8.72  
  21   1  -4        7.75        0.41      5.46  
  22   1  -4       50.48       55.39      9.09  
  23   1  -4        1.60        2.07      6.24  
  24   1  -4      302.02      325.95     21.29  
  25   1  -4        1.92       -6.16      8.27  
   1   2  -4        5.75       10.33      2.48  
   2   2  -4     1146.82     1134.96     27.41  
   3   2  -4      251.98      254.10      8.43  
   4   2  -4      323.76      334.09     10.42  
   5   2  -4      391.40      404.32     15.54  
   6   2  -4      113.89      108.80      8.89  
   7   2  -4      375.46      319.37     14.55  
   8   2  -4      277.55      279.98     11.57  
   9   2  -4      247.06      233.76     12.44  
  10   2  -4      334.07      350.62     13.72  
  11   2  -4       35.41       29.68      6.66  
  12   2  -4      430.17      447.97     19.80  
  13   2  -4       19.08       17.69      6.16  
  14   2  -4      683.81      719.19     29.43  
  15   2  -4        6.13       21.50      7.36  
  16   2  -4      113.37      125.05     10.91  
  17   2  -4        0.68        0.00      4.13  
  18   2  -4      194.27      192.26     13.52  
  19   2  -4        5.24       24.80      7.90  
  20   2  -4      234.34      284.77     19.22  
  21   2  -4       25.77       27.74      7.07  
  22   2  -4       28.07       18.93      7.07  
  23   2  -4        7.97        4.13      7.85  
  24   2  -4       37.13       19.84     11.24  
   1   3  -4        0.57        4.13      3.72  
   2   3  -4      517.06      538.17     25.46  
   3   3  -4       13.37       21.87      5.33  
   4   3  -4      409.73      395.39     22.65  
   5   3  -4       66.52       89.78     11.57  
   6   3  -4       74.55       75.36      9.18  
   7   3  -4       18.42       14.92      5.04  
   8   3  -4      278.23      275.93     14.18  
   9   3  -4       12.82       34.27     12.40  
  10   3  -4      369.85      382.54     21.45  
  11   3  -4      162.40      183.91     14.88  
  12   3  -4      330.94      303.58     19.84  
  13   3  -4      308.53      302.88     16.99  
  14   3  -4      183.87      203.13     12.73  
  15   3  -4      163.17      191.72     17.44  
  16   3  -4      243.49      246.37     21.70  
  17   3  -4       82.52       91.31     10.87  
  18   3  -4      345.12      374.64     25.17  
  19   3  -4       14.75       18.56      8.23  
  20   3  -4       22.40       31.04      8.60  
  21   3  -4        5.74       18.93     12.40  
  22   3  -4       73.74       85.20     14.63  
   1   4  -4       82.21      118.76     10.21  
   2   4  -4      135.58      110.91     16.29  
   3   4  -4      201.93      218.47     20.42  
   4   4  -4      246.09      298.66     26.70  
   5   4  -4       54.21       42.58     16.20  
   6   4  -4      273.80      325.24     21.99  
   7   4  -4        4.48        4.13      4.96  
   8   4  -4      442.29      455.75     27.78  
   9   4  -4       13.48       21.12      7.85  
  10   4  -4       31.42       46.67     10.00  
  11   4  -4       18.62       29.68      6.66  
  12   4  -4      128.21      125.05     10.91  
  13   4  -4        9.95        0.41      5.46  
  14   4  -4      304.45      307.88     21.41  
  15   4  -4       38.25       30.13      7.81  
  16   4  -4        7.58       15.71      9.01  
  17   4  -4       27.69       22.82      9.51  
  18   4  -4       62.80       68.45     14.80  
   1   5  -4        3.03        0.83      6.24  
   2   5  -4       91.50      108.35     11.00  
   3   5  -4       42.00       31.50      7.52  
   4   5  -4       66.99       57.83     12.07  
   5   5  -4       77.33       84.08     11.57  
   6   5  -4        0.85        5.75      7.03  
   7   5  -4        0.34        0.83      9.55  
   8   5  -4      248.63      232.52     17.36  
   9   5  -4       13.00       10.33      7.07  
  10   5  -4      227.51      220.29     19.92  
  11   5  -4        0.72        9.92     15.25  
  12   5  -4       62.81       46.67     14.43  
   1   1  -3       92.30      113.06      4.34  
   2   1  -3      248.07      254.10      7.11  
   3   1  -3      123.83      144.89      5.37  
   4   1  -3     5502.39     5659.09    110.12  
   5   1  -3      329.28      328.92      8.85  
   6   1  -3      657.68      698.60     16.12  
   7   1  -3      990.50     1000.82     24.43  
   8   1  -3     1621.80     1517.54     42.78  
   9   1  -3      727.02      812.53     24.35  
  10   1  -3      491.19      506.55     18.31  
  11   1  -3      443.50      426.73     12.61  
  12   1  -3      148.67      159.40      7.19  
  13   1  -3       23.87       15.71      3.39  
  14   1  -3     1826.98     1852.62     45.51  
  15   1  -3      117.74      115.66      6.12  
  16   1  -3      729.70      718.07     20.71  
  17   1  -3      164.73      160.97      7.73  
  18   1  -3      263.42      262.58     11.86  
  19   1  -3       66.11       66.14      7.28  
  20   1  -3      628.90      661.48     27.20  
  21   1  -3        0.33       -3.72      4.55  
  22   1  -3       13.71        8.23      5.37  
  23   1  -3        4.40        8.68      6.24  
  24   1  -3       97.86       98.84     12.11  
  25   1  -3        0.69       -9.92      9.92  
  26   1  -3      688.73      722.45     36.09  
  27   1  -3        0.54        4.55      8.68  
   1   2  -3        9.76        5.75      1.65  
   2   2  -3      181.49      165.10      5.21  
   3   2  -3      295.01      341.57     11.29  
   4   2  -3       39.02       46.67      5.00  
   5   2  -3      432.70      467.11     13.19  
   6   2  -3        1.00        9.05      3.68  
   7   2  -3       80.85       71.18      4.80  
   8   2  -3      480.55      520.40     14.84  
   9   2  -3      212.91      216.07      9.55  
  10   2  -3      113.18      125.50      6.82  
  11   2  -3      300.73      319.37     13.06  
  12   2  -3      983.57      953.82     28.89  
  13   2  -3      332.74      356.00     13.81  
  14   2  -3      219.82      221.49     11.49  
  15   2  -3      330.06      339.30     14.96  
  16   2  -3        6.62        7.85      5.37  
  17   2  -3      231.30      193.42     12.44  
  18   2  -3      133.05      152.29     10.54  
  19   2  -3      132.93      147.82     13.35  
  20   2  -3      280.19      314.33     23.81  
  21   2  -3       35.41       39.73      8.72  
  22   2  -3       30.13       65.15      9.84  
  23   2  -3        6.67        5.37      7.07  
  24   2  -3      772.64      796.37     43.61  
  25   2  -3       45.06       50.93     10.46  
  26   2  -3       31.53       42.58      9.55  
   1   3  -3      489.02      541.93     18.93  
   2   3  -3     1900.21     1960.92     70.23  
   3   3  -3       19.70       18.56      4.92  
   4   3  -3      613.81      634.57     20.50  
   5   3  -3      100.57       86.31      5.29  
   6   3  -3      416.54      419.16     13.31  
   7   3  -3      166.24      176.26      8.10  
   8   3  -3     1960.57     1991.64     50.80  
   9   3  -3      153.04      146.83      8.89  
  10   3  -3        0.93        2.93      3.35  
  11   3  -3      365.38      366.83     16.37  
  12   3  -3       23.96       15.71      5.79  
  13   3  -3      209.03      187.22     15.01  
  14   3  -3     1128.71     1274.64     50.80  
  15   3  -3        3.79        6.57      5.33  
  16   3  -3        1.84       -0.41      5.04  
  17   3  -3       41.07       34.76      6.70  
  18   3  -3        3.70       -2.44      5.75  
  19   3  -3       69.58       85.20      9.38  
  20   3  -3      263.66      231.90     14.88  
  21   3  -3       12.20       13.23      7.11  
  22   3  -3       35.75       26.87      9.92  
  23   3  -3       36.87       53.86      9.84  
  24   3  -3        3.16        7.44      9.09  
   1   4  -3        0.28        0.83      3.76  
   2   4  -3      984.85      932.57     37.25  
   3   4  -3       80.09       63.20      7.44  
   4   4  -3     1304.25     1260.17     60.64  
   5   4  -3      100.08      102.93      9.09  
   6   4  -3      510.93      529.70     21.54  
   7   4  -3      176.60      174.65     10.75  
   8   4  -3      100.14      112.64      7.77  
   9   4  -3      275.11      290.27     18.02  
  10   4  -3      269.28      267.21     14.63  
  11   4  -3      160.83      164.07     10.95  
  12   4  -3      404.32      406.80     18.85  
  13   4  -3       55.53       52.99      8.27  
  14   4  -3       72.61       89.78     10.00  
  15   4  -3       17.25       32.16      9.01  
  16   4  -3      112.10      108.80     11.45  
  17   4  -3        0.79        6.16      7.36  
  18   4  -3      344.33      348.35     22.78  
  19   4  -3       15.65       12.36      7.44  
  20   4  -3        2.86       13.23     10.38  
  21   4  -3       48.27       15.25     14.43  
   1   5  -3      131.20      113.51     12.98  
   2   5  -3      508.80      547.64     36.17  
   3   5  -3        7.71       14.01      4.09  
   4   5  -3        0.74        2.93      6.66  
   5   5  -3       29.03       35.96      9.01  
   6   5  -3        1.88        9.92      8.31  
   7   5  -3       16.53        5.37      8.31  
   8   5  -3      159.60      163.53     15.09  
   9   5  -3        5.03       -3.72      5.83  
  10   5  -3       23.45       28.61      8.27  
  11   5  -3        0.83       -2.44      6.57  
  12   5  -3       21.25       18.23      7.48  
  13   5  -3        1.67       12.36      7.85  
  14   5  -3      158.26      147.82     17.82  
  15   5  -3        0.22       -2.07      8.68  
   1   6  -3       13.09       17.69     19.35  
   2   6  -3      181.18      169.86     26.50  
   1   1  -2      284.08      312.18      7.19  
   2   1  -2      108.79       79.66      2.52  
   3   1  -2     2557.62     2783.66     57.91  
   4   1  -2       28.27       14.92      1.24  
   5   1  -2     3165.47     3371.77     92.10  
   6   1  -2       36.48       28.15      3.22  
   7   1  -2      232.75      248.27      8.31  
   8   1  -2       85.52       88.21      4.22  
   9   1  -2       49.33       61.92      3.84  
  10   1  -2      426.26      412.55      9.92  
  11   1  -2      108.87      123.68      4.51  
  12   1  -2      425.23      385.76      9.59  
  13   1  -2       53.11       42.87      3.18  
  14   1  -2     2017.40     1975.35     43.36  
  15   1  -2        8.48        8.23      2.44  
  16   1  -2     1759.79     1856.13     40.30  
  17   1  -2      124.98      113.06      6.04  
  18   1  -2      985.31     1046.37     25.01  
  19   1  -2      149.48      157.37      7.65  
  20   1  -2      170.52      163.53      9.34  
  21   1  -2       81.94       67.79      7.03  
  22   1  -2      166.88      154.81     10.13  
  23   1  -2       33.31       29.68      7.11  
  24   1  -2      799.44      819.51     36.09  
  25   1  -2       30.90       41.79      8.68  
  26   1  -2      205.53      192.84     15.79  
  27   1  -2        2.52       17.69      6.66  
  28   1  -2      186.81      178.41     15.75  
  29   1  -2        3.11        0.83      7.90  
   1   2  -2      697.95      684.71     18.11  
   2   2  -2     2571.38     2507.69     65.15  
   3   2  -2     1740.26     1852.62     45.51  
   4   2  -2      982.75      952.54     25.09  
   5   2  -2      735.20      762.34     21.33  
   6   2  -2      472.55      449.67     12.07  
   7   2  -2       95.65       85.20      4.13  
   8   2  -2      468.16      444.54     11.99  
   9   2  -2        9.77        9.92      2.44  
  10   2  -2      670.58      647.96     15.54  
  11   2  -2      123.22      120.54      5.79  
  12   2  -2      691.61      707.24     18.40  
  13   2  -2       90.46       74.32      5.25  
  14   2  -2     1423.49     1396.46     33.44  
  15   2  -2       31.66       28.15      4.09  
  16   2  -2      330.87      326.69     12.48  
  17   2  -2      176.81      183.37      8.80  
  18   2  -2      288.60      259.93     10.50  
  19   2  -2       86.76       78.95      5.04  
  20   2  -2      369.40      393.78     16.12  
  21   2  -2        7.61       11.95      4.92  
  22   2  -2       21.47        9.55      5.42  
  23   2  -2        4.59        8.68      5.42  
  24   2  -2       30.07       41.30      8.35  
  25   2  -2       36.41       35.26      8.68  
  26   2  -2      291.74      278.61     18.31  
  27   2  -2      107.00      112.64     12.07  
   1   3  -2       20.94       23.60      3.35  
   2   3  -2     1455.72     1467.27     37.37  
   3   3  -2      353.58      371.50     10.95  
   4   3  -2     1946.44     1966.34     39.68  
   5   3  -2      661.46      656.27     15.63  
   6   3  -2      481.63      435.99     15.29  
   7   3  -2       76.40       75.36      6.70  
   8   3  -2      224.01      236.86     11.29  
   9   3  -2       41.26       30.13      4.92  
  10   3  -2      792.57      806.74     26.58  
  11   3  -2      172.61      149.31      7.44  
  12   3  -2     1091.20     1117.23     32.62  
  13   3  -2      191.75      175.73     10.79  
  14   3  -2      122.17      113.93      8.68  
  15   3  -2       90.82       96.85      8.80  
  16   3  -2      294.14      293.74     14.63  
  17   3  -2       57.11       61.92      8.31  
  18   3  -2      407.95      404.32     19.64  
  19   3  -2       30.64       39.23      6.61  
  20   3  -2       46.71       71.89      8.97  
  21   3  -2       24.87       26.87      8.23  
  22   3  -2       89.98       75.36      9.88  
  23   3  -2       53.58       55.68     10.00  
  24   3  -2      346.26      314.33     20.17  
  25   3  -2      188.99      185.56     16.08  
   1   4  -2      174.45      174.65      7.52  
   2   4  -2      673.09      664.62     22.03  
   3   4  -2      450.06      416.68     15.79  
   4   4  -2      385.11      400.27     14.63  
   5   4  -2       97.10      102.10      5.33  
   6   4  -2      846.65      812.53     22.03  
   7   4  -2        3.59       15.71      3.72  
   8   4  -2     1461.12     1493.85     37.70  
   9   4  -2       33.71       34.76      5.29  
  10   4  -2      182.47      189.45     26.87  
  11   4  -2       12.29        4.55      5.83  
  12   4  -2       52.19       51.22      6.70  
  13   4  -2       14.12       26.04      6.24  
  14   4  -2      582.66      642.80     24.76  
  15   4  -2       69.00       66.80      8.97  
  16   4  -2       87.61       86.73      9.47  
  17   4  -2       45.60       36.46      7.36  
  18   4  -2        9.66       11.95      6.61  
  19   4  -2        7.88       12.36      7.03  
  20   4  -2      119.48      111.36     12.44  
  21   4  -2       55.60       57.50     11.70  
  22   4  -2       21.73       19.84      8.31  
   1   5  -2        3.29        5.37      5.00  
   2   5  -2      244.71      257.99     19.59  
   3   5  -2        7.54       -2.44      4.13  
   4   5  -2      302.72      269.19     14.67  
   5   5  -2       26.96       23.60      6.12  
   6   5  -2       19.48       31.71     10.29  
   7   5  -2       27.45       37.95      9.01  
   8   5  -2      274.67      250.84     16.74  
   9   5  -2       18.08       12.81      5.83  
  10   5  -2      409.74      374.64     20.46  
  11   5  -2       20.91       23.60      7.52  
  12   5  -2      216.65      196.81     14.84  
  13   5  -2       69.82       77.88      8.97  
  14   5  -2        8.66       15.71      7.90  
  15   5  -2       76.48       81.85      9.92  
  16   5  -2       19.78       16.04      7.48  
  17   5  -2       71.45       80.77     14.96  
  18   5  -2       23.82       17.69     11.12  
   1   6  -2       69.63       96.44     22.36  
   2   6  -2       13.05       -5.75     11.12  
   3   6  -2        3.26       -3.27     10.67  
   4   6  -2      105.41       97.64     24.93  
   5   6  -2        3.14       13.68     12.48  
   1   1  -1      325.11      369.93      9.38  
   2   1  -1     2924.38     2833.23     73.58  
   3   1  -1      140.58      147.33      5.42  
   4   1  -1     3074.40     3051.57     69.65  
   5   1  -1      281.82      286.14      6.86  
   6   1  -1     9934.18     9326.76    168.86  
   7   1  -1      610.53      644.86     12.40  
   8   1  -1     2448.06     2284.80     44.69  
   9   1  -1      232.59      235.00      5.62  
  10   1  -1     1492.80     1479.76     25.01  
  11   1  -1        7.38        7.44      1.65  
  12   1  -1     2499.78     2465.12     44.40  
  13   1  -1       13.35       17.69      2.07  
  14   1  -1      703.71      726.84     15.34  
  15   1  -1       86.07       92.10      4.30  
  16   1  -1      458.15      458.35     11.33  
  17   1  -1       62.95       55.39      3.35  
  18   1  -1      893.23      813.69     17.40  
  19   1  -1       24.05       25.22      3.27  
  20   1  -1      107.60       98.84      5.25  
  21   1  -1       45.87       48.08      4.22  
  22   1  -1       31.65       31.71      4.13  
  23   1  -1        7.55       11.12      3.68  
  24   1  -1      191.74      175.73      9.18  
  25   1  -1        1.58       -5.70      5.70  
  26   1  -1      509.79      546.69     28.52  
  27   1  -1       32.19       33.57      8.23  
  28   1  -1      170.96      200.82     16.12  
  29   1  -1       61.77       50.06     10.67  
   1   2  -1       23.28       37.70      1.98  
   2   2  -1      160.49      163.03      4.67  
   3   2  -1      193.57      173.04      5.87  
   4   2  -1        5.15        3.72      1.65  
   5   2  -1      335.18      346.86      8.35  
   6   2  -1      180.25      186.68      7.23  
   7   2  -1      876.67      943.77     24.97  
   8   2  -1      130.12      123.68      4.96  
   9   2  -1      922.96      956.30     21.37  
  10   2  -1     1305.71     1258.72     24.51  
  11   2  -1       47.31       43.40      3.22  
  12   2  -1      426.42      399.44      9.76  
  13   2  -1       10.25       10.33      2.48  
  14   2  -1      230.00      226.36      6.74  
  15   2  -1       48.21       39.23      3.31  
  16   2  -1      480.07      471.49     12.36  
  17   2  -1       83.82       78.21      5.04  
  18   2  -1      120.24      122.77      6.74  
  19   2  -1      185.23      177.34      8.14  
  20   2  -1       95.29      102.52      6.16  
  21   2  -1      409.35      382.54     14.30  
  22   2  -1      740.22      710.47     26.00  
  23   2  -1       88.11       90.53      7.36  
  24   2  -1      299.35      293.74     18.11  
  25   2  -1        3.60        5.37      6.61  
  26   2  -1      270.18      290.27     19.39  
  27   2  -1        3.28       -4.55      6.61  
  28   2  -1      362.33      350.62     22.07  
   1   3  -1     2245.89     2373.10     45.55  
   2   3  -1      442.54      452.27     12.11  
   3   3  -1      582.69      605.22     14.01  
   4   3  -1      403.93      377.78     11.08  
   5   3  -1       33.38       32.66      3.72  
   6   3  -1     1933.51     1973.53     50.60  
   7   3  -1       13.75        9.05      4.18  
   8   3  -1      507.10      468.85     14.10  
   9   3  -1       12.71       11.12      3.68  
  10   3  -1      225.59      185.03      9.96  
  11   3  -1       41.47       45.84      4.96  
  12   3  -1     1381.62     1436.27     38.53  
  13   3  -1      284.17      282.05     10.91  
  14   3  -1      663.95      702.90     22.65  
  15   3  -1       45.87       41.30      5.50  
  16   3  -1      157.81      158.41      8.68  
  17   3  -1       11.41        8.68      4.92  
  18   3  -1      476.42      483.07     18.77  
  19   3  -1       10.87       12.36      5.00  
  20   3  -1      381.05      393.78     16.12  
  21   3  -1        5.90        3.27      5.37  
  22   3  -1      204.95      203.71     15.09  
  23   3  -1       40.61       49.19      8.56  
  24   3  -1       37.94       45.84      9.63  
  25   3  -1       24.53       23.60      7.90  
  26   3  -1      235.61      250.22     19.30  
   1   4  -1       18.96       19.84      2.52  
   2   4  -1      597.89      639.70     18.52  
   3   4  -1      131.37      113.93      5.66  
   4   4  -1      751.90      779.25     18.15  
   5   4  -1       61.40       63.20      4.22  
   6   4  -1       36.50       33.81      3.80  
   7   4  -1      118.50      121.86      5.83  
   8   4  -1      142.99      146.83      6.41  
   9   4  -1      660.50      650.03     18.64  
  10   4  -1      626.91      599.23     19.92  
  11   4  -1      201.44      203.71      9.88  
  12   4  -1       55.23       61.26      7.32  
  13   4  -1       60.80       91.69      8.97  
  14   4  -1      206.28      197.39     11.99  
  15   4  -1       43.95       63.20      8.39  
  16   4  -1      942.17      965.15     36.62  
  17   4  -1        0.98       -5.37      5.37  
  18   4  -1      267.06      263.24     15.83  
  19   4  -1        7.76       12.81      6.24  
  20   4  -1       44.22       68.45     11.12  
  21   4  -1      140.77      132.45     13.10  
  22   4  -1      271.99      281.34     19.10  
  23   4  -1       52.97       60.02     10.71  
   1   5  -1       14.36       22.82      5.04  
   2   5  -1      117.55      111.78      7.73  
   3   5  -1        5.26       11.95      4.09  
   4   5  -1      102.56       91.69      6.61  
   5   5  -1       27.30       25.63      4.96  
   6   5  -1       66.55       62.54      5.46  
   7   5  -1      130.88      124.14      7.23  
   8   5  -1       37.81       26.87      3.80  
   9   5  -1       53.62       38.94      7.11  
  10   5  -1       61.65       61.26      6.70  
  11   5  -1       15.78       21.50      7.36  
  12   5  -1      282.36      315.03     18.77  
  13   5  -1       18.58        3.27      5.75  
  14   5  -1      103.30      111.36     10.29  
  15   5  -1        4.34       14.47      6.94  
  16   5  -1       14.09       21.12      7.85  
  17   5  -1       27.49       29.27      8.56  
  18   5  -1      124.71      122.32     13.93  
  19   5  -1        4.86       -2.07      8.68  
   1   6  -1        0.99        9.05     12.36  
   2   6  -1      205.30      189.45     22.40  
   3   6  -1        0.50       -9.05     16.53  
   4   6  -1      395.98      389.73     41.75  
   5   6  -1        5.25      -11.57     11.57  
   6   6  -1       49.42       97.23     21.25  
   7   6  -1        0.27       -7.85     11.66  
  10   6  -1      127.34      101.69     23.77  
  11   6  -1        5.60       15.71     16.12  
   8   0   0     3247.80     3551.22    133.27  
  10   0   0     3481.99     3777.62    109.96  
  12   0   0     7778.20     7618.41    241.33  
  14   0   0      770.38      805.58     20.79  
  16   0   0     1699.98     1759.32     46.05  
  18   0   0      569.27      485.76     16.12  
  20   0   0       52.79       46.38      4.13  
  22   0   0      309.15      323.05     15.34  
  24   0   0        0.89        4.55      4.18  
  26   0   0       35.26       48.08      9.01  
  28   0   0       17.40       29.02      9.42  
   1   1   0       66.88       63.54      1.61  
   2   1   0     5314.77     5224.22    117.56  
   3   1   0       26.16       39.73      1.28  
   4   1   0     2151.97     2076.01     51.88  
   5   1   0        5.28        5.00      0.83  
   6   1   0     1714.73     1776.39     37.70  
   7   1   0      125.99      133.35      3.76  
   8   1   0     3755.34     3890.93     73.54  
   9   1   0      459.86      496.55      9.96  
  10   1   0     1380.28     1414.77     27.53  
  11   1   0       82.03       85.94      3.39  
  12   1   0       23.63       18.56      1.57  
  13   1   0      704.57      727.91     14.26  
  14   1   0      173.40      177.34      5.42  
  15   1   0      634.13      634.57     14.34  
  16   1   0     1848.79     1772.96     35.96  
  17   1   0      651.18      639.70     15.42  
  18   1   0      114.79      116.12      5.25  
  19   1   0      181.00      174.65      6.45  
  20   1   0     1059.41     1141.82     30.22  
  21   1   0       18.92       18.56      3.35  
  22   1   0      148.20      149.81      6.99  
  23   1   0       12.98       11.95      3.22  
  24   1   0      127.39      138.56      8.14  
  25   1   0       15.11        7.44      3.76  
  26   1   0      237.00      259.31     15.05  
  27   1   0        2.49        5.00      4.55  
  28   1   0      900.41      996.98     43.65  
  29   1   0        4.04        1.65      6.20  
  30   1   0        8.19       17.69     11.66  
   0   2   0    12378.82    11410.99    256.29  
   1   2   0     1233.85     1445.53     26.29  
   2   2   0       86.36       93.26      2.36  
   3   2   0        8.10        6.16      0.83  
   4   2   0      479.19      422.51      9.18  
   5   2   0     2217.38     2383.02     57.58  
   6   2   0     1678.78     1531.80     38.20  
   7   2   0     2725.32     2876.67     74.16  
   8   2   0      222.84      242.57      7.61  
   9   2   0     2175.12     2302.33     46.84  
  10   2   0       51.93       50.93      2.60  
  11   2   0     1047.79     1095.61     22.90  
  12   2   0     3590.50     3498.10     60.15  
  13   2   0        4.47        6.57      1.65  
  14   2   0       24.91       26.87      2.52  
  15   2   0       27.70       29.27      2.44  
  16   2   0      114.23      110.91      4.30  
  17   2   0       21.08       18.93      2.48  
  18   2   0     1088.19     1047.70     23.69  
  19   2   0      285.31      265.22      7.94  
  20   2   0      102.14      101.28      5.33  
  21   2   0      115.87      110.91      5.99  
  22   2   0       92.39       98.05      6.04  
  23   2   0        7.45        6.99      3.76  
  24   2   0      111.37       98.05      8.85  
  25   2   0        3.39       14.01      6.99  
  26   2   0      161.82      156.88     14.76  
  27   2   0        2.40        2.93      6.24  
  28   2   0       59.93       45.02     11.20  
   1   3   0        4.78        5.37      1.24  
   2   3   0      607.55      607.21     12.03  
   3   3   0       68.62       78.95      2.52  
   4   3   0      256.53      271.21      6.70  
   5   3   0       67.50       75.73      3.89  
   6   3   0       76.48       84.45      4.09  
   7   3   0       19.13       17.36      2.89  
   8   3   0      126.19      133.85      6.57  
   9   3   0        5.41        6.99      2.48  
  10   3   0     1748.67     1617.33     39.23  
  11   3   0      894.92      841.75     22.40  
  12   3   0        0.04        6.57      3.76  
  13   3   0     1431.42     1384.35     37.82  
  14   3   0       76.04       56.59      4.59  
  15   3   0      591.93      603.24     17.98  
  16   3   0     1736.66     1728.73     45.64  
  17   3   0      306.12      325.95     11.00  
  18   3   0      110.77      102.52      5.33  
  19   3   0       47.67       50.93      4.63  
  20   3   0       82.10       85.57      7.15  
  21   3   0       66.86       60.64      7.28  
  22   3   0      786.59      791.82     26.33  
  23   3   0        6.05       20.17      7.48  
  24   3   0      121.41      127.32     11.49  
  25   3   0       33.82       39.97      9.01  
  26   3   0      277.91      279.32     19.72  
  27   3   0       31.59       13.23      8.27  
   0   4   0      369.54      400.27     13.02  
   1   4   0      292.14      256.04      8.47  
   2   4   0      340.71      357.53      9.22  
   3   4   0      331.34      322.31      8.02  
   4   4   0       47.12       53.28      3.84  
   5   4   0      233.37      243.81      8.89  
   6   4   0     1106.99     1180.64     26.54  
   7   4   0        1.87        4.55      2.52  
   8   4   0        6.44        5.75      2.93  
   9   4   0        8.12        8.68      2.89  
  10   4   0        7.32        6.57      2.93  
  11   4   0       74.89       63.20      6.16  
  12   4   0     1139.76     1103.71     33.77  
  13   4   0        3.70       15.25      5.70  
  14   4   0      150.23      162.00     11.37  
  15   4   0       77.29       98.05      8.85  
  16   4   0       53.55       70.85      7.19  
  17   4   0      108.17       99.25      8.52  
  18   4   0      473.41      461.82     20.09  
  19   4   0       38.46       36.46      7.36  
  20   4   0      328.45      330.37     21.45  
  21   4   0       51.13       43.94     10.79  
  22   4   0      187.64      186.10     15.54  
  23   4   0       12.37       29.27      9.01  
  24   4   0       72.67       63.20     11.66  
   1   5   0       26.32       16.53      3.64  
   2   5   0       39.08       44.73      4.63  
   3   5   0      225.50      211.94      9.47  
   4   5   0       39.86       47.50      6.16  
   5   5   0      252.95      257.33     11.74  
   6   5   0      136.90      130.54      6.99  
   7   5   0       62.08       63.20      6.16  
   8   5   0      376.99      359.84     15.42  
   9   5   0       35.90       33.81      5.66  
  10   5   0      549.01      600.22     33.86  
  11   5   0        0.03       11.12      6.66  
  12   5   0        4.33        1.24      7.07  
  13   5   0        0.20        8.68      9.09  
  14   5   0       29.92       31.04      9.05  
  15   5   0        0.76       -2.93     15.34  
  16   5   0      260.17      244.47     20.34  
  17   5   0       24.53        6.57     11.16  
  18   5   0        0.84        0.00      4.13  
  19   5   0       42.32       48.90     13.64  
   0   6   0       45.42       15.25     16.49  
   1   6   0       22.86       11.53     14.92  
   2   6   0        8.25       -2.07      9.96  
   3   6   0       21.77       33.11     10.29  
   4   6   0       32.63       46.67     10.00  
   5   6   0        2.77       10.71      9.05  
   6   6   0      473.92      476.83     31.95  
   7   6   0       14.28        2.07     16.20  
   8   6   0      131.91      112.64     24.18  
   9   6   0       10.27       10.71     11.99  
  10   6   0       36.43        4.13     13.64  
  12   6   0       76.66       77.14     17.49  
   2   0   1     5056.87     4866.16    107.81  
   4   0   1     1580.14     1681.73     36.67  
   6   0   1      133.36      129.63      2.77  
   8   0   1      218.31      243.19      5.08  
  10   0   1     7648.23     7736.01    143.07  
  12   0   1     4035.12     4188.10     71.06  
  14   0   1     1980.09     2051.99     38.69  
  16   0   1      410.75      397.83      9.71  
  18   0   1       55.70       39.73      3.35  
  20   0   1      260.83      291.68      8.35  
  22   0   1      890.96      903.02     29.31  
  24   0   1      645.26      690.05     23.48  
  26   0   1      893.69      981.64     38.24  
  28   0   1      325.61      337.07     20.92  
  30   0   1      125.67      132.90     14.05  
   0   1   1    14158.18    13800.63    296.18  
   1   1   1      324.65      362.16      7.73  
   2   1   1     2899.25     2745.18     59.65  
   3   1   1      141.48      146.83      3.93  
   4   1   1     3134.01     3067.32     65.31  
   5   1   1      280.74      281.34      6.82  
   6   1   1     9879.15     9476.56    174.15  
   7   1   1      610.46      647.96     11.37  
   8   1   1     2491.34     2296.46     42.87  
   9   1   1      233.03      236.24      5.62  
  10   1   1     1470.08     1501.71     26.79  
  11   1   1        7.26        6.16      1.20  
  12   1   1     2503.98     2523.98     42.91  
  13   1   1       13.24       14.01      1.65  
  14   1   1      699.16      710.47     14.10  
  15   1   1       86.11       89.00      3.84  
  16   1   1      470.68      455.75     10.42  
  17   1   1       62.96       56.88      3.39  
  18   1   1      890.65      841.75     21.25  
  19   1   1       24.10       19.47      2.85  
  20   1   1      107.52      107.52      5.91  
  21   1   1       45.92       47.21      4.18  
  22   1   1       33.44       21.87      3.80  
  23   1   1        7.56       11.12      2.85  
  24   1   1      188.71      195.11     11.37  
  25   1   1        1.59        2.07      5.42  
  26   1   1      509.25      581.45     31.38  
  27   1   1       32.37       55.06     10.25  
  28   1   1      172.59      180.07     22.36  
  29   1   1       61.66       53.86     15.83  
   1   2   1       23.03       39.97      1.53  
   2   2   1      162.53      162.00      3.64  
   3   2   1      194.26      183.37      4.42  
   4   2   1        4.19        2.07      0.83  
   5   2   1      334.69      337.81      6.74  
   6   2   1      175.05      192.84      5.08  
   7   2   1      877.19      936.29     17.40  
   8   2   1      124.50      124.14      3.64  
   9   2   1      922.00      979.08     21.62  
  10   2   1     1316.30     1260.17     24.55  
  11   2   1       46.81       46.67      2.48  
  12   2   1      425.09      395.39      8.89  
  13   2   1        9.98       10.33      1.69  
  14   2   1      224.84      225.12      6.12  
  15   2   1       48.64       48.08      2.81  
  16   2   1      484.61      452.27     10.38  
  17   2   1       83.49       82.59      4.05  
  18   2   1      112.40       99.66      5.29  
  19   2   1      186.04      177.87      6.49  
  20   2   1       99.39       89.00      6.12  
  21   2   1      409.36      409.24     17.28  
  22   2   1      741.68      737.83     26.50  
  23   2   1       88.03       84.45      8.23  
  24   2   1      299.55      339.30     18.73  
  25   2   1        3.58        9.92      5.75  
  26   2   1      269.29      305.73     17.07  
  27   2   1        3.35       -5.00      8.72  
  28   2   1      361.72      401.88     38.32  
   0   3   1     3167.05     3226.97     64.69  
   1   3   1     2245.59     2367.15     39.56  
   2   3   1      441.66      441.11      8.56  
   3   3   1      583.28      585.38     10.83  
   4   3   1      411.43      388.94      7.23  
   5   3   1       32.39       31.04      2.03  
   6   3   1     1923.87     1905.49     31.95  
   7   3   1       13.85       14.47      1.69  
   8   3   1      512.42      495.64     11.78  
   9   3   1       13.00        8.23      1.61  
  10   3   1      224.58      187.22      5.58  
  11   3   1       41.31       41.01      2.60  
  12   3   1     1375.95     1367.77     37.62  
  13   3   1      284.13      288.91     11.08  
  14   3   1      663.77      665.70     17.82  
  15   3   1       45.81       42.08      2.89  
  16   3   1      158.67      160.43      6.70  
  17   3   1       11.32        8.68      2.03  
  18   3   1      475.26      456.61     13.89  
  19   3   1       11.04       10.33      2.48  
  20   3   1      382.94      396.18     15.38  
  21   3   1        5.93        0.83      6.24  
  22   3   1      202.20      222.73     17.61  
  23   3   1       40.78       49.48      9.14  
  24   3   1       38.77       16.04     10.25  
  25   3   1       24.27       37.20     12.40  
  26   3   1      236.05      189.45     22.40  
   1   4   1       19.24       19.84      1.98  
   2   4   1      599.40      625.39     13.23  
   3   4   1      130.83      127.77      4.59  
   4   4   1      751.98      751.14     14.47  
   5   4   1       61.75       64.82      2.93  
   6   4   1       36.96       34.27      3.35  
   7   4   1      118.55      122.32      5.42  
   8   4   1      142.52      147.33      6.41  
   9   4   1      660.10      649.00     17.61  
  10   4   1      626.79      621.34     18.23  
  11   4   1      201.99      207.22      9.38  
  12   4   1       53.84       80.03      9.84  
  13   4   1       60.31       64.49      9.14  
  14   4   1      209.03      244.47     17.16  
  15   4   1       44.29       39.73      9.22  
  16   4   1      937.28      947.54     53.82  
  17   4   1        0.91        3.72      4.96  
  18   4   1      268.39      269.89     19.39  
  19   4   1        7.77       11.12      6.24  
  20   4   1       43.00       66.14     11.91  
  21   4   1      140.66      136.66     15.21  
  22   4   1      272.93      290.27     22.86  
  23   4   1       52.78       61.59     14.34  
   0   5   1      404.90      398.62     34.93  
   1   5   1       14.42       16.87      5.83  
   2   5   1      117.75      120.09      8.93  
   3   5   1        5.43        0.00      4.13  
   4   5   1       99.47      107.52      6.74  
   5   5   1       27.13       29.27      4.63  
   6   5   1       70.94       66.14      6.61  
   7   5   1      131.01      118.31      7.07  
   8   5   1       33.75       31.50      5.46  
   9   5   1       53.81       62.87      7.40  
  10   5   1       63.58       55.39      7.85  
  11   5   1       15.80        9.92      8.31  
  12   5   1      281.44      325.95     23.48  
  13   5   1       18.68       11.95      9.55  
  14   5   1      101.94      111.36     14.59  
  15   5   1        4.37        8.68      9.09  
  16   5   1       14.51       10.71      9.05  
  17   5   1       27.37       33.81      9.47  
  18   5   1      124.29       92.47     15.25  
  19   5   1        5.02        4.13      9.51  
   1   6   1        0.98        1.65     10.75  
   2   6   1      205.30      201.97     27.16  
   3   6   1        0.43       24.39     14.88  
   4   6   1      396.67      385.76     31.13  
   5   6   1        5.18       -3.27      9.88  
   6   6   1       49.52       58.12     16.12  
   7   6   1        0.26        8.68     14.51  
   8   6   1       53.67       51.22     13.68  
   9   6   1        5.44       19.47     17.78  
  10   6   1      127.44      144.39     21.00  
  11   6   1        5.55       -8.23     16.08  
   0   0   2     8220.66     7793.35    276.42  
   2   0   2     7879.93     7636.18    156.34  
   4   0   2     2448.98     2517.86     67.34  
   6   0   2     1376.94     1340.82     26.79  
   8   0   2      417.61      415.03     10.79  
  10   0   2     2322.65     2249.95     40.51  
  12   0   2     3714.61     3678.33     61.63  
  14   0   2     4768.17     4770.17     81.43  
  16   0   2      739.21      665.70     14.67  
  18   0   2      941.56      998.26     21.83  
  20   0   2     1380.08     1355.74     40.43  
  22   0   2      361.13      391.34     17.69  
  24   0   2        0.29        8.68      5.75  
  26   0   2      514.88      524.12     27.94  
  28   0   2       63.66       70.85     10.25  
   1   1   2      285.20      310.03     11.45  
   2   1   2      105.93       72.92      4.88  
   3   1   2     2555.63     2783.66     62.21  
   4   1   2       28.71       18.23      1.74  
   5   1   2     3166.47     3378.88     61.47  
   6   1   2       31.60       35.47      1.69  
   7   1   2      232.87      238.76      5.66  
   8   1   2       75.00       75.73      2.48  
   9   1   2       49.03       59.07      1.57  
  10   1   2      454.04      420.03      7.48  
  11   1   2      109.22      126.41      2.73  
  12   1   2      408.98      401.06      7.32  
  13   1   2       52.93       47.50      2.81  
  14   1   2     2029.55     1925.08     33.90  
  15   1   2        8.20        9.92      1.65  
  16   1   2     1742.87     1793.59     32.74  
  17   1   2      125.20      117.89      3.97  
  18   1   2      996.52      953.82     22.61  
  19   1   2      149.10      142.45      5.33  
  20   1   2      162.55      184.45      6.61  
  21   1   2       82.04       85.94      4.51  
  22   1   2      173.21      197.39     10.29  
  23   1   2       33.25       48.08      5.37  
  24   1   2      800.17      754.49     36.87  
  25   1   2       31.00       24.02      9.18  
  26   1   2      204.20      195.11     17.61  
  27   1   2        2.52        0.00      4.13  
  28   1   2      184.20      178.99     16.87  
  29   1   2        3.16       12.81     11.95  
   0   2   2     1749.74     1745.68     33.98  
   1   2   2      698.89      686.82     16.00  
   2   2   2     2575.95     2513.81     50.97  
   3   2   2     1739.34     1863.12     35.10  
   4   2   2      976.60      951.30     18.81  
   5   2   2      735.83      760.07     16.82  
   6   2   2      483.97      453.14      9.51  
   7   2   2       95.71       80.03      2.89  
   8   2   2      452.53      412.55      9.09  
   9   2   2        9.51       12.36      1.74  
  10   2   2      680.54      637.67     13.35  
  11   2   2      123.09      129.18      3.68  
  12   2   2      686.35      696.45     15.01  
  13   2   2       90.14       93.67      3.14  
  14   2   2     1419.58     1372.28     28.61  
  15   2   2       31.68       35.47      2.44  
  16   2   2      337.54      320.86      8.02  
  17   2   2      176.62      175.19      6.45  
  18   2   2      286.55      248.27      8.97  
  19   2   2       86.96       88.21      4.59  
  20   2   2      369.76      359.06     10.79  
  21   2   2        7.45        5.75      3.72  
  22   2   2       20.90       26.04      4.55  
  23   2   2        4.50        5.00      4.18  
  24   2   2       29.72       31.71      6.20  
  25   2   2       36.63       38.44      9.09  
  26   2   2      291.44      252.78     22.61  
  27   2   2      106.61      162.00     21.74  
   1   3   2       21.45       17.69      2.07  
   2   3   2     1457.74     1481.29     28.15  
   3   3   2      352.16      366.04      8.56  
   4   3   2     1943.87     1894.87     37.16  
   5   3   2      662.30      661.48     13.60  
   6   3   2      485.96      457.48     11.33  
   7   3   2       76.28       72.92      3.47  
   8   3   2      222.68      236.24      5.62  
   9   3   2       41.57       43.94      2.15  
  10   3   2      791.11      794.09     12.61  
  11   3   2      171.96      177.34      4.34  
  12   3   2     1095.56     1088.87     24.14  
  13   3   2      192.88      188.33      6.70  
  14   3   2      117.79      120.09      5.33  
  15   3   2       89.86       93.67      5.50  
  16   3   2      293.02      275.93      8.76  
  17   3   2       57.35       60.31      3.80  
  18   3   2      408.57      385.76     11.16  
  19   3   2       30.25       30.13      4.46  
  20   3   2       43.99       49.48      6.57  
  21   3   2       24.86       21.12      7.11  
  22   3   2       93.70      104.17     10.38  
  23   3   2       53.40       50.35      6.66  
  24   3   2      344.76      335.58     18.64  
  25   3   2      189.45      152.82     24.64  
   0   4   2      759.50      734.52     24.27  
   1   4   2      175.03      160.97      7.23  
   2   4   2      677.66      653.13     14.55  
   3   4   2      449.44      441.11     11.95  
   4   4   2      385.00      386.55      9.59  
   5   4   2       97.23      110.91      4.71  
   6   4   2      841.16      854.78     17.82  
   7   4   2        3.60        7.44      2.11  
   8   4   2     1468.98     1495.42     33.03  
   9   4   2       33.53       35.96      3.43  
  10   4   2      175.39      176.26      6.49  
  11   4   2       12.58       13.23      2.52  
  12   4   2       53.94       55.39      2.44  
  13   4   2       14.04       14.92      2.81  
  14   4   2      581.80      586.37     26.58  
  15   4   2       69.12       73.62      8.72  
  16   4   2       85.73       69.82      8.85  
  17   4   2       45.44       42.08      7.40  
  18   4   2       11.39        9.92      7.44  
  19   4   2        8.07       15.71      7.40  
  20   4   2      118.45      105.82     16.33  
  21   4   2       55.62       51.22     13.10  
  22   4   2       21.43       18.56     10.71  
   1   5   2        3.33        5.37      4.13  
   2   5   2      244.59      260.59     18.40  
   3   5   2        7.47       14.47      4.18  
   4   5   2      303.88      322.31     26.29  
   5   5   2       26.85       23.23      5.87  
   6   5   2       19.42       17.36      5.42  
   7   5   2       27.60       29.27      5.70  
   8   5   2      275.47      307.88     14.26  
   9   5   2       18.04       16.87      7.03  
  10   5   2      408.49      438.55     21.29  
  11   5   2       20.74        5.75      6.16  
  12   5   2      217.06      230.04     15.42  
  13   5   2       70.22       51.80      8.18  
  14   5   2        7.65       23.60      7.90  
  15   5   2       76.14       71.56     10.33  
  16   5   2       21.26       18.23      8.68  
  17   5   2       71.89       84.82     11.99  
  18   5   2       21.78       19.47      9.51  
   0   6   2        9.79       12.36     16.45  
   1   6   2       69.65       63.20     13.56  
   2   6   2       12.01       26.46      9.84  
   3   6   2        3.26       12.36      9.88  
   4   6   2      105.64      116.98     18.93  
   5   6   2        3.13       -6.57     16.04  
   6   6   2      242.42      236.24     31.87  
   7   6   2       25.51       18.23     15.79  
   8   6   2      255.45      274.56     35.05  
   9   6   2       84.50       92.10     23.81  
   2   0   3      169.17      166.18      6.82  
   4   0   3       27.22       41.30      3.39  
   6   0   3      401.38      483.94     12.53  
   8   0   3     1802.55     1786.69     36.09  
  10   0   3      704.06      706.13     16.20  
  12   0   3     2974.73     2971.25     64.28  
  14   0   3      361.16      346.08      9.84  
  16   0   3       94.70       86.73      5.29  
  18   0   3      361.85      372.28     14.92  
  20   0   3      338.67      325.24     16.12  
  22   0   3      146.66      167.21     12.11  
  24   0   3     2325.40     2450.98     90.57  
  26   0   3       16.50       25.22      7.36  
  28   0   3       24.10       22.24      8.64  
   0   1   3      680.21      666.73     15.75  
   1   1   3       92.18      102.93      5.79  
   2   1   3      250.89      250.22      9.63  
   3   1   3      123.77      126.41      5.95  
   4   1   3     5499.63     5552.53    151.50  
   5   1   3      329.48      331.11      9.63  
   6   1   3      658.83      693.23     15.01  
   7   1   3      990.38     1000.82     18.02  
   8   1   3     1619.85     1539.78     28.73  
   9   1   3      727.46      803.27     19.59  
  10   1   3      494.02      521.31     12.07  
  11   1   3      443.39      441.11     10.25  
  12   1   3      148.32      164.07      5.75  
  13   1   3       23.92       21.87      2.85  
  14   1   3     1825.44     1822.98     38.20  
  15   1   3      117.86      112.64      4.75  
  16   1   3      729.31      687.90     19.18  
  17   1   3      164.53      170.89      6.90  
  18   1   3      264.29      245.71     10.21  
  19   1   3       66.22       63.20      4.84  
  20   1   3      629.66      651.06     24.89  
  21   1   3        0.33       -2.52      2.52  
  22   1   3       13.77       22.82      6.99  
  23   1   3        4.31        1.65      5.37  
  24   1   3       98.86       67.46     10.71  
  25   1   3        0.67       -7.07      7.07  
  26   1   3      687.82      606.21     43.03  
  27   1   3        0.53       -3.27      9.51  
   1   2   3        9.92       10.33      2.89  
   2   2   3      177.15      192.84      7.36  
   3   2   3      294.45      326.69      9.55  
   4   2   3       41.12       52.37      4.13  
   5   2   3      433.01      450.54     13.81  
   6   2   3        0.57        3.27      2.07  
   7   2   3       81.09       76.06      3.56  
   8   2   3      481.83      510.23     13.77  
   9   2   3      212.60      214.29      6.53  
  10   2   3      112.23      114.79      4.34  
  11   2   3      301.11      318.67      7.98  
  12   2   3      982.62      936.29     21.16  
  13   2   3      332.54      334.09      8.18  
  14   2   3      218.45      207.80      5.29  
  15   2   3      330.18      330.37     12.57  
  16   2   3        7.03       11.53      2.89  
  17   2   3      231.21      254.10     10.38  
  18   2   3      131.91      146.33      8.85  
  19   2   3      133.18      132.90      7.98  
  20   2   3      280.32      288.20     13.81  
  21   2   3       35.25       37.20      4.96  
  22   2   3       30.30       19.84      7.44  
  23   2   3        6.56        8.68      7.44  
  24   2   3      772.65      797.52     42.49  
  25   2   3       45.10       31.04      8.60  
  26   2   3       31.95       44.73     10.04  
   0   3   3      823.52      853.62     33.28  
   1   3   3      489.10      475.05     13.31  
   2   3   3     1903.53     1966.34     46.88  
   3   3   3       19.83       18.23      2.44  
   4   3   3      612.12      638.66     15.42  
   5   3   3      100.52      100.08      4.46  
   6   3   3      417.53      401.88     13.06  
   7   3   3      165.78      163.03      6.24  
   8   3   3     1961.70     1971.75     41.54  
   9   3   3      153.16      152.29      6.53  
  10   3   3        0.61       -2.07      2.07  
  11   3   3      365.16      373.07     14.92  
  12   3   3       23.50       21.87      2.11  
  13   3   3      209.29      191.72      6.74  
  14   3   3     1129.74     1182.04     29.35  
  15   3   3        3.76        5.00      2.44  
  16   3   3        1.61        2.93      2.07  
  17   3   3       40.95       35.26      5.08  
  18   3   3        3.26        4.13      3.72  
  19   3   3       69.82       61.26      6.70  
  20   3   3      264.37      231.28     15.46  
  21   3   3       12.16       11.12      9.88  
   1   4   3        0.31       -3.72      3.72  
   2   4   3      984.81     1052.95     56.76  
   3   4   3       79.85       87.47      6.08  
   4   4   3     1306.61     1381.33     45.35  
   5   4   3      100.14       87.10      5.33  
   6   4   3      511.42      492.04     17.16  
   7   4   3      176.91      164.07      6.78  
   8   4   3      101.82      119.22      5.79  
   9   4   3      274.52      283.41      9.59  
  10   4   3      269.74      275.93      8.76  
  11   4   3      161.01      160.97      7.23  
  12   4   3      405.03      426.73     15.13  
  13   4   3       55.45       46.38      5.83  
  14   4   3       72.18       69.82      7.15  
  15   4   3       17.22       13.23      7.40  
  16   4   3      112.61       94.04     13.39  
  17   4   3        0.78        5.37      7.81  
  18   4   3      345.25      328.18     25.79  
  19   4   3       15.86       21.12      9.55  
  20   4   3        2.39        6.57      9.47  
  21   4   3       48.10       60.02     20.17  
   0   5   3      286.33      283.41     19.84  
   1   5   3      131.26      129.18     13.39  
   2   5   3      508.28      493.82     26.21  
   3   5   3        7.76       10.71      9.05  
   4   5   3        0.37        4.55      7.90  
   5   5   3       29.11       39.23     13.23  
   6   5   3        1.81       -2.44      8.23  
   7   5   3       16.38       19.84     10.33  
   8   5   3      158.68      149.31     17.40  
   9   5   3        5.02        0.41      8.35  
  10   5   3       23.54       44.73      8.97  
  11   5   3        0.79        1.65      8.23  
  12   5   3       20.98       17.36     15.75  
  13   5   3        1.81       -4.13     11.16  
  14   5   3      158.34      126.86     20.63  
  15   5   3        0.22        6.99     18.15  
   1   6   3       13.03       -4.55     10.75  
   2   6   3      180.93      179.53     25.59  
   3   6   3       36.67       28.61     18.68  
   0   0   4     5669.77     5791.37    154.73  
   2   0   4     4959.36     4772.99    109.54  
   4   0   4      408.69      401.88     12.24  
   6   0   4      315.78      329.62     10.33  
   8   0   4     1077.08     1052.95     21.12  
  10   0   4      319.14      325.95     11.00  
  12   0   4     1112.82     1058.24     31.75  
  14   0   4     2103.51     2160.21     60.48  
  16   0   4      149.40      171.43     10.67  
  18   0   4      192.90      192.84     11.29  
  20   0   4      415.61      437.68     22.12  
  22   0   4      183.23      186.68     13.89  
  24   0   4        0.56       -6.57      6.99  
  26   0   4      103.41      101.69     16.00  
   1   1   4       19.89       25.63      3.31  
   2   1   4      642.12      720.26     20.75  
   3   1   4      189.76      219.09      7.81  
   4   1   4      511.66      494.73     15.38  
   5   1   4      234.24      237.52      7.52  
   6   1   4      360.68      347.61      9.84  
   7   1   4       10.92       15.25      2.52  
   8   1   4       39.03       35.26      4.09  
   9   1   4       15.74       15.71      2.89  
  10   1   4      123.19      125.05      5.46  
  11   1   4        8.70        9.55      2.03  
  12   1   4      304.90      269.19      8.02  
  13   1   4       49.26       51.80      3.22  
  14   1   4      560.42      585.38     17.69  
  15   1   4      101.71      107.93      4.63  
  16   1   4      493.32      489.31     12.61  
  17   1   4      127.30      129.18     13.39  
  18   1   4      695.31      720.26     34.93  
  19   1   4       54.15       52.99      7.98  
  20   1   4       53.38       46.67      8.35  
  21   1   4        7.86        8.23      6.66  
  22   1   4       46.26       62.87     10.62  
  23   1   4        1.57        4.55      7.90  
  24   1   4      304.11      279.98     23.81  
  25   1   4        1.88       -4.13      7.85  
   0   2   4      946.85      967.67     21.50  
   1   2   4        5.27       -0.41      2.93  
   2   2   4     1146.35     1144.59     27.53  
   3   2   4      252.22      250.84      9.67  
   4   2   4      324.95      340.83     15.01  
   5   2   4      391.05      346.86     21.21  
   6   2   4      109.36       95.24      6.37  
   7   2   4      375.81      342.32     11.29  
   8   2   4      282.10      258.65     11.12  
   9   2   4      247.10      225.12      9.76  
  10   2   4      331.53      302.18     12.73  
  11   2   4       35.11       36.71      2.98  
  12   2   4      432.10      454.88     18.23  
  13   2   4       19.46       15.71      2.89  
  14   2   4      684.43      693.23     23.56  
  15   2   4        6.29        7.85      2.85  
  16   2   4      110.18      106.24      6.70  
  17   2   4        0.69       -3.31      3.31  
  18   2   4      195.00      219.67     10.83  
  19   2   4        5.13       12.81      6.24  
  20   2   4      235.05      235.00     16.20  
  21   2   4       25.92       28.61      6.53  
  22   2   4       28.11       45.55      7.40  
  23   2   4        8.03        6.57      8.23  
  24   2   4       38.09       26.46     12.77  
   1   3   4        0.48        0.41      1.24  
   2   3   4      514.80      509.32     22.03  
   3   3   4       13.46       38.94      5.83  
   4   3   4      412.70      383.36     14.34  
   5   3   4       66.24       64.49      6.20  
   6   3   4       74.38       69.16      6.78  
   7   3   4       18.29       16.53      3.31  
   8   3   4      280.88      288.20     11.74  
   9   3   4       12.91       12.36      3.72  
  10   3   4      370.32      369.93     16.41  
  11   3   4      162.80      182.26      9.34  
  12   3   4      330.82      334.83     14.88  
  13   3   4      307.85      310.73     18.64  
  14   3   4      183.39      201.97     15.01  
  15   3   4      164.27      161.46     11.91  
  16   3   4      245.31      238.14     16.33  
  17   3   4       82.07       73.95     10.50  
  18   3   4      345.82      359.06     24.64  
  19   3   4       14.73       25.22     11.66  
   0   4   4      147.08      152.29     11.53  
   1   4   4       82.14       93.26      9.42  
   2   4   4      137.66      146.33     11.82  
   3   4   4      202.12      218.47     13.81  
   4   4   4      244.44      265.22     15.21  
   5   4   4       54.12       64.82      7.85  
   6   4   4      275.44      274.56     19.55  
   7   4   4        4.53        2.07      2.89  
   8   4   4      441.53      482.16     16.95  
   9   4   4       13.49        9.92      3.72  
  10   4   4       32.09       28.15      4.09  
  11   4   4       18.19       10.33      4.96  
  12   4   4      128.29      158.90     13.31  
  13   4   4       10.29        8.23      5.70  
  14   4   4      305.84      309.29     20.01  
  15   4   4       38.32       37.70      8.23  
  16   4   4        7.92        9.92      7.44  
  17   4   4       27.70       28.15     11.20  
  18   4   4       62.50       73.25     15.67  
   1   5   4        3.01       19.47     12.03  
   2   5   4       91.57      125.50     20.96  
   3   5   4       42.19       24.80     12.36  
   4   5   4       66.71       59.07     17.82  
   5   5   4       77.18       62.87     17.73  
   6   5   4        1.06        2.07      9.18  
   7   5   4        0.35        0.00      4.13  
   8   5   4      249.12      291.68     32.66  
   9   5   4       12.91        6.99     16.12  
  10   5   4      228.02      332.60     37.82  
  11   5   4        0.79       -2.93     13.68  
  12   5   4       62.47       62.54     18.64  
   2   0   5     1145.85     1128.14     28.69  
   4   0   5      922.63      887.18     24.22  
   6   0   5      290.63      277.95      9.51  
   8   0   5       67.93       80.03      5.08  
  10   0   5     1713.85     1695.08     43.53  
  12   0   5     1443.79     1448.63     44.89  
  14   0   5      445.19      465.34     19.30  
  16   0   5       83.53      112.19      9.47  
  18   0   5       89.74       96.03     10.38  
  20   0   5       32.30       34.27      7.85  
  22   0   5      140.52      125.96     13.23  
   0   1   5     1818.82     1864.90     38.65  
   1   1   5      253.91      249.55      9.63  
   2   1   5      289.65      249.55     11.57  
   3   1   5      106.36      102.52      6.57  
   4   1   5      447.49      460.95     14.84  
   5   1   5       28.96       29.02      3.72  
   6   1   5     1858.24     1786.69     42.99  
   7   1   5       10.66       12.81      3.80  
   8   1   5     1087.76     1125.41     30.01  
   9   1   5        1.18        2.93      3.35  
  10   1   5      495.00      421.68     25.88  
  11   1   5       18.06       31.71      5.25  
  12   1   5      402.98      395.39     16.16  
  13   1   5        4.25        5.00      2.44  
  14   1   5      166.89      165.10      7.85  
  15   1   5        3.04        7.44      5.75  
  16   1   5       93.49       81.48      9.92  
  17   1   5        0.43        2.93      5.83  
  18   1   5      166.26      169.32     16.41  
  19   1   5       36.05       11.53      8.27  
  20   1   5       35.19       30.13      8.72  
  21   1   5       37.27       45.55      9.59  
  22   1   5        9.30        6.99      8.27  
  23   1   5        2.57        2.07      8.27  
   1   2   5       21.50       25.63      3.72  
   2   2   5      176.23      192.84      7.36  
   3   2   5      171.42      164.61      8.89  
   4   2   5       62.48       48.90      4.84  
   5   2   5      258.79      246.99     10.87  
   6   2   5       12.07       14.01      3.35  
   7   2   5      368.23      352.94     16.82  
   8   2   5      105.72      115.66      7.44  
   9   2   5      218.67      273.24     12.77  
  10   2   5      481.06      467.11     17.57  
  11   2   5        1.77       -5.37      5.37  
  12   2   5      140.90      130.54     12.07  
  13   2   5       57.26       47.21      7.56  
  14   2   5       39.01       41.01      7.56  
  15   2   5       14.18       38.94     12.44  
  16   2   5      160.12      163.53     21.33  
  17   2   5        1.18        5.37      6.61  
  18   2   5       55.01       52.09     13.19  
  19   2   5       58.47       55.06     14.80  
  20   2   5       42.04       60.64     18.68  
  21   2   5      213.13      194.53     29.47  
   0   3   5      539.64      551.44     21.95  
   1   3   5      706.95      687.90     27.74  
   2   3   5       68.03       76.80      8.18  
   3   3   5      196.52      194.53     11.33  
   4   3   5       99.29      105.00      8.35  
   5   3   5        7.12       11.53      4.96  
   6   3   5      416.89      441.11     18.81  
   7   3   5        7.07        3.27      4.13  
   8   3   5      112.47      101.28      7.36  
   9   3   5        9.21       11.12      5.00  
  10   3   5       56.54       67.46      9.01  
  11   3   5        6.17       15.71      5.79  
  12   3   5      547.81      592.28     26.70  
  13   3   5       54.74       32.66      7.44  
  14   3   5      199.63      170.39     14.34  
  15   3   5       20.92       15.71      9.01  
  16   3   5       16.47       20.17     12.44  
  17   3   5        3.83       -4.13     12.81  
  18   3   5      271.58      245.71     30.59  
   1   4   5        8.07       -4.13      6.20  
   2   4   5      130.69      153.82     14.14  
   3   4   5       32.03       32.16      7.40  
   4   4   5      106.20      104.58     11.66  
   5   4   5       18.33       28.15      8.18  
   6   4   5        3.96        0.83      5.00  
   7   4   5       36.08       31.50      8.23  
   8   4   5      140.13      112.64     12.94  
   9   4   5      191.30      185.56     24.39  
  10   4   5      192.67      228.80     23.36  
  11   4   5       71.98       78.58     19.84  
  12   4   5        7.14        2.07      8.68  
  13   4   5       12.21       15.25     13.64  
   0   5   5       91.38      140.51     23.60  
   1   5   5        4.41        3.27     11.53  
   2   5   5       24.04       25.63     16.04  
   3   5   5        0.77        0.00      4.13  
   0   0   6     4210.17     4005.93    208.46  
   2   0   6      394.43      388.94     16.04  
   4   0   6       84.75       89.37      7.32  
   6   0   6      614.44      616.26     23.23  
   8   0   6      105.42       94.04      7.11  
  10   0   6       57.77       46.38      8.60  
  12   0   6      899.00     1050.30     50.06  
  14   0   6      213.26      201.97     21.95  
  16   0   6      127.74      121.86     14.80  
  18   0   6      198.81      199.08     17.20  
   1   1   6        7.55        5.37      3.68  
   2   1   6      346.79      366.04     14.80  
   3   1   6       26.87       33.81      4.01  
   4   1   6      331.95      312.18     16.53  
   5   1   6       19.18       13.68      6.61  
   6   1   6      101.19      116.12     11.82  
   7   1   6        0.04       -4.13      5.37  
   8   1   6       56.94       37.20      6.94  
   9   1   6       16.25       10.33      8.64  
  10   1   6      194.62      188.33     21.21  
  11   1   6        2.94       20.75      9.42  
  12   1   6        0.71       -4.55      7.90  
  13   1   6       31.83       45.02     13.93  
  14   1   6        8.83       21.50     12.44  
  15   1   6       44.81       48.08     14.39  
  16   1   6      467.01      465.34     42.99  
  17   1   6       67.33       66.47     21.87  
  18   1   6       97.90      127.32     22.94  
  19   1   6       31.24       16.87     13.52  
   0   2   6     1159.94     1280.47     46.55  
   1   2   6        2.42       -2.07      5.00  
   2   2   6       21.32       11.12      4.46  
   3   2   6       31.97       26.46      5.87  
   4   2   6       16.00       14.01      4.55  
   5   2   6      148.60      165.10      8.89  
   6   2   6      280.96      322.31     13.15  
   7   2   6      125.28       91.69     10.91  
   8   2   6        2.10       11.53     11.20  
   9   2   6      103.01       56.30     14.34  
  10   2   6        7.19       28.15     12.53  
  11   2   6       52.91       66.47     16.25  
  12   2   6      516.88      562.97     47.29  
  13   2   6        1.24       -2.44     12.73  
  14   2   6       69.08       64.49     18.93  
  15   2   6        0.17       -9.05     13.60  
  16   2   6       18.06       19.47     18.11  
  17   2   6        1.38       -3.27     13.19  
   1   3   6        2.98        7.85      8.31  
   2   3   6      185.66      172.50     15.50  
   3   3   6        2.70       -3.27      6.99  
   4   3   6      197.37      185.03     15.50  
   5   3   6        4.84       -0.83      7.90  
   6   3   6        4.77       -0.41      9.22  
   7   3   6        0.36       -2.44      4.92  
   8   3   6       58.02       72.92     12.48  
   9   3   6        2.28       11.95      8.31  
  10   3   6      357.77      356.00     27.61  
  11   3   6       77.05       80.77     10.58  
  12   3   6       25.15       24.02      9.18  
  13   3   6      140.72      144.89     15.67  
  14   3   6       13.73       19.47      9.51  
   0   4   6      146.49      144.89     16.66  
   1   4   6       39.52       26.46      9.42  
   2   4   6        1.52       -4.55     12.40  
   3   4   6       54.14       66.47     15.25  
   4   4   6       16.30       29.27     11.66  
   5   4   6       33.08       37.20      9.18  
   6   4   6      295.85      232.52     29.14  
   7   4   6        1.10       16.87     14.01  
   2   0   7       64.66       56.59     15.29  
   4   0   7       22.80       44.19     15.67  
   6   0   7       39.94       22.24     11.91  
   8   0   7      100.25      108.35     18.64  
  10   0   7      444.37      436.85     34.85  
  12   0   7      117.87      139.56     26.91  
  14   0   7       17.32        8.68     11.62  
   0   1   7      189.14      150.80     15.46  
   1   1   7        4.95        5.75     11.49  
   2   1   7       53.47       45.55     16.20  
   3   1   7        0.17       38.44     15.38  
   4   1   7      171.99      162.00     14.51  
   5   1   7       18.70       17.69     18.64  
   6   1   7      523.53      584.39     57.00  
   7   1   7       80.42       96.44     15.96  
   8   1   7       88.42       71.18     19.88  
   9   1   7       71.12      107.52     21.91  
  10   1   7        3.11        5.37     11.12  
  11   1   7       28.88       11.95     16.87  
  12   1   7      277.63      276.59     33.81  
  13   1   7        3.44       19.47     11.12  
   2   2   7       69.27       61.92     16.00  
   3   2   7       30.65       35.26     10.87  
   4   2   7       65.65       75.73     12.03  
   5   2   7       22.82       24.39     10.83  
   6   2   7        1.62       12.81      9.88  
   7   2   7        3.34        7.44      9.09  
   8   2   7       32.52       45.02     11.20  
   9   2   7       56.92       62.54     13.19  
  10   2   7      204.69      181.72     24.10  
  11   2   7       34.57       14.92     14.47  
   1   3   7       41.95       48.36     12.44  
   2   3   7       85.91      100.86     18.40  
   3   3   7        9.86       31.71     12.36  
